# Supplementary material for: Bibliometric visualization analysis of gut-kidney axis from 2003 to 2022
Source: Front Physiol. 2023 Jun 9;14:1176894. doi: 10.3389/fphys.2023.1176894 (PMC10287975; doi:10.3389/fphys.2023.1176894)
Supplement: Supplementary file 1 [file DataSheet1.zip]

Archive with 5 entries (4 files):
- supplementary material/
- supplementary material/Import to Biblioshiny for bibliometrix.png
- supplementary material/savedrecs (2003-2022) Data manually selected.txt
- supplementary material/savedrecs (2003-2022)Exporting from WOSCC database.txt
- supplementary material/WOSCC database searching result.png
