# Supplementary material for: Bibliometric visualization analysis of gut-kidney axis from 2003 to 2022
Source: Front Physiol. 2023 Jun 9;14:1176894. doi: 10.3389/fphys.2023.1176894 (PMC10287975; doi:10.3389/fphys.2023.1176894)
Supplement: Supplementary file 1 [file DataSheet1.zip › supplementary material/savedrecs (2003-2022)Exporting from WOSCC database.txt]

FN Clarivate Analytics Web of Science
VR 1.0
PT J
AU Monteiro, RC
   Berthelot, L
AF Monteiro, Renato C.
   Berthelot, Laureline
TI Role of gut-kidney axis in renal diseases and IgA nephropathy
SO CURRENT OPINION IN GASTROENTEROLOGY
LA English
DT Review
DE IgA nephropathy; intestinal inflammation; kidney diseases; microbiota
ID INFLAMMATORY-BOWEL-DISEASE; IMMUNOGLOBULIN-A NEPHROPATHY; MICROBIOTA;
   TRANSGLUTAMINASE-2; IDENTIFICATION; PROGRESSION; METABOLOME; SEVERITY;
   RISK; MICE
AB Purpose of review Growing evidence show the importance of gut/kidney axis in renal diseases. Advances in gut microbiome sequencing, associated metabolites, detection of gut permeability and inflammation provide new therapeutic strategies targeting gut for kidney diseases and particularly for Immunoglobulin A (IgA) nephropathy (IgAN). Recent findings The diversity and composition of gut flora have been recently deeply explored in kidney diseases. Modulation and depletion of microbiota in animal models allowed the understanding of molecular mechanisms involved in the crosstalk between gut, immune system and kidney. New clinical trials in order to positively modulate microbiota result in improvement of gastrointestinal disorders and inflammation in patients suffering with kidney diseases. The investigation of gut alterations in kidney diseases open new therapeutic strategies. In IgAN, targeted treatments for intestinal inflammation and modifications of gut microbiota seem promising.
C1 [Monteiro, Renato C.] Ctr Res Inflammat CRI, CNRS, ERL8252, INSERM,UMR 1149, Nantes, France.
   [Monteiro, Renato C.] Paris Univ, Inflamex Lab Excellence, Paris, France.
   [Monteiro, Renato C.] Hop Xavier Bichat, AP HP, DHU Apollo, Immunol Dept, Paris, France.
   [Berthelot, Laureline] Nantes Univ, Ctr Res Transplantat & Immunol CRTI, INSERM, UMR1064, Nantes, France.
C3 Centre National de la Recherche Scientifique (CNRS); Institut National
   de la Sante et de la Recherche Medicale (Inserm); UDICE-French Research
   Universities; Universite Paris Cite; Assistance Publique Hopitaux Paris
   (APHP); Hopital Universitaire Bichat-Claude Bernard - APHP; Institut
   National de la Sante et de la Recherche Medicale (Inserm); Nantes
   Universite
RP Berthelot, L (通讯作者)，Ctr Rech Transplantat & Immunol, UMR1064, 30 Blvd Jean Monnet, F-44093 Nantes 1, France.
EM laureline.berthelot@inserm.fr
RI Berthelot, Laureline/AAE-6262-2022; Berthelot, Laureline/T-1096-2017
OI Berthelot, Laureline/0000-0002-9306-9247; Berthelot,
   Laureline/0000-0002-9306-9247
FU AP-HP; Inserm; Paris University; Inflamex laboratory of excellence;
   Fondation pour la Recherche Me'dicale; Nantes University
FX R.C.M. is supported by AP-HP, Inserm, Paris University, Inflamex
   laboratory of excellence and Fondation pour la Recherche Me ' dicale.
   L.B. is supported by Inserm and Nantes University.
NR 83
TC 6
Z9 6
U1 8
U2 32
PU LIPPINCOTT WILLIAMS & WILKINS
PI PHILADELPHIA
PA TWO COMMERCE SQ, 2001 MARKET ST, PHILADELPHIA, PA 19103 USA
SN 0267-1379
EI 1531-7056
J9 CURR OPIN GASTROEN
JI Curr. Opin. Gastroenterol.
PD NOV
PY 2021
VL 37
IS 6
BP 565
EP 571
DI 10.1097/MOG.0000000000000789
PG 7
WC Gastroenterology & Hepatology
WE Science Citation Index Expanded (SCI-EXPANDED)
SC Gastroenterology & Hepatology
GA WB5IY
UT WOS:000703606600005
PM 34482323
DA 2023-02-20
ER

PT J
AU Chi, MX
   Ma, K
   Wang, J
   Ding, ZL
   Li, YL
   Zhu, SM
   Liang, X
   Zhang, QX
   Song, LJ
   Liu, C
AF Chi, Mingxuan
   Ma, Kuai
   Wang, Jing
   Ding, Zhaolun
   Li, Yunlong
   Zhu, Shaomi
   Liang, Xin
   Zhang, Qinxiu
   Song, Linjiang
   Liu, Chi
TI The Immunomodulatory Effect of the Gut Microbiota in Kidney Disease
SO JOURNAL OF IMMUNOLOGY RESEARCH
LA English
DT Review
ID GROWTH-FACTOR-BETA; DIABETIC-NEPHROPATHY; INTESTINAL MICROBIOTA;
   BLOOD-PRESSURE; ISCHEMIA-REPERFUSION; UREMIC TOXINS; P-CRESOL; LUPUS;
   BACTERIA; HYPERTENSION
AB The human gut microbiota is a complex cluster composed of 100 trillion microorganisms, which holds a symbiotic relationship with the host under normal circumstances. Intestinal flora can facilitate the treatment of human metabolic dysfunctions and interact with the intestinal tract, which could influence intestinal tolerance, immunity, and sensitivity to inflammation. In recent years, significant interests have evolved on the association of intestinal microbiota and kidney diseases within the academic circle. Abnormal changes in intestinal microbiota, known as dysbiosis, can affect the integrity of the intestinal barrier, resulting in the bacterial translocation, production, and accumulation of dysbiotic gut-derived metabolites, such as urea, indoxyl sulfate (IS), and p-cresyl sulfate (PCS). These processes lead to the abnormal activation of immune cells; overproduction of antibodies, immune complexes, and inflammatory factors; and inflammatory cell infiltration that can directly or indirectly cause damage to the renal parenchyma. The aim of this review is to summarize the role of intestinal flora in the development and progression of several renal diseases, such as lupus nephritis, chronic kidney disease, diabetic nephropathy, and renal ischemia-reperfusion injury. Further research on these mechanisms should provide insights into the therapeutic potential of regulating intestinal flora and intervening related molecular targets for the abovementioned nephropathy.
C1 [Chi, Mingxuan; Li, Yunlong; Zhu, Shaomi; Liang, Xin; Zhang, Qinxiu; Song, Linjiang; Liu, Chi] Chengdu Univ Tradit Chinese Med, Reprod & Women Children Hosp, Sch Med & Life Sci, Chengdu, Peoples R China.
   [Ma, Kuai] Osaka Univ, Dept Nephrol, Grad Sch Med, Osaka, Japan.
   [Wang, Jing] Shanghai Univ Tradit Chinese Med, Reprod Ctr, Shuguang Hosp, Shanghai, Peoples R China.
   [Ding, Zhaolun] Shaanxi Prov Peoples Hosp, Dept Emergency Surg, Xian, Shaanxi, Peoples R China.
   [Liu, Chi] Univ Elect Sci & Technol, Sichuan Prov Peoples Hosp, Sichuan Clin Res Ctr Kidney Dis, Dept Nephrol, Chengdu, Peoples R China.
   [Liu, Chi] Chinese Acad Sci, Sichuan Translat Med Res Hosp, Chengdu, Peoples R China.
C3 Chengdu University of Traditional Chinese Medicine; Osaka University;
   Shanghai University of Traditional Chinese Medicine; Xi'an Medical
   University; Sichuan Provincial People's Hospital; University of
   Electronic Science & Technology of China; Chinese Academy of Sciences
RP Song, LJ; Liu, C (通讯作者)，Chengdu Univ Tradit Chinese Med, Reprod & Women Children Hosp, Sch Med & Life Sci, Chengdu, Peoples R China.; Liu, C (通讯作者)，Univ Elect Sci & Technol, Sichuan Prov Peoples Hosp, Sichuan Clin Res Ctr Kidney Dis, Dept Nephrol, Chengdu, Peoples R China.; Liu, C (通讯作者)，Chinese Acad Sci, Sichuan Translat Med Res Hosp, Chengdu, Peoples R China.
EM linjsong_scu@163.com; liuchi1985@163.com
OI Liu, Chi/0000-0002-3887-6046; zhang, qinxiu/0000-0001-8746-0277; Kuai,
   Ma/0000-0002-8165-1328
FU Foundation of Popularization project Department of Sichuan Health
   commission [19PJYY0731]; Foundation of "apricot grove scholar" of
   Chengdu University of Traditional Chinese Medicine [2019yky10]; Xinlin
   scholars Science Foundation of Chengdu University of Traditional Chinese
   Medicine [ARQN2019007]; Science and technology project fund for Returned
   Students of Sichuan Province [00809504]
FX The work was supported by the Foundation of Popularization project
   Department of Sichuan Health commission (19PJYY0731), Foundation of
   "apricot grove scholar" of Chengdu University of Traditional Chinese
   Medicine (2019yky10), Xinlin scholars Science Foundation of Chengdu
   University of Traditional Chinese Medicine (ARQN2019007), and Science
   and technology project fund for Returned Students of Sichuan Province
   (00809504).
NR 155
TC 19
Z9 19
U1 8
U2 37
PU HINDAWI LTD
PI LONDON
PA ADAM HOUSE, 3RD FLR, 1 FITZROY SQ, LONDON, W1T 5HF, ENGLAND
SN 2314-8861
EI 2314-7156
J9 J IMMUNOL RES
JI J Immunol. Res.
PD MAY 15
PY 2021
VL 2021
AR 5516035
DI 10.1155/2021/5516035
PG 16
WC Immunology
WE Science Citation Index Expanded (SCI-EXPANDED)
SC Immunology
GA TC9NH
UT WOS:000668963600005
PM 34095319
OA gold, Green Published
DA 2023-02-20
ER

PT J
AU Stavropoulou, E
   Kantartzi, K
   Tsigalou, C
   Konstantinidis, T
   Romanidou, G
   Voidarou, C
   Bezirtzoglou, E
AF Stavropoulou, Elisavet
   Kantartzi, Konstantia
   Tsigalou, Christina
   Konstantinidis, Theoharis
   Romanidou, Gioulia
   Voidarou, Chrysa
   Bezirtzoglou, Eugenia
TI Focus on the Gut-Kidney Axis in Health and Disease
SO FRONTIERS IN MEDICINE
LA English
DT Review
DE gut; kidney; gut&#8211; kidney axis; microbiome; health; disease
ID CHAIN FATTY-ACIDS; FECAL MICROBIOTA TRANSPLANTATION; INTESTINAL
   MICROBIOTA; BACTERIAL TRANSLOCATION; URINARY MICROBIOME; LUPUS
   NEPHRITIS; RENAL-DISEASE; CELLS; PROBIOTICS; MICE
AB The recent new developments in technology with culture-independent techniques including genome sequencing methodologies shed light on the identification of microbiota bacterial species and their role in health and disease. Microbiome is actually reported as an important predictive tool for evaluating characteristic shifts in case of disease. Our present review states the development of different renal diseases and pathologies linked to the intestinal dysbiosis, which impacts on host homeostasis. The gastrointestinal-kidney dialogue provides intriguing features in the pathogenesis of several renal diseases. Without any doubt, investigation of this interconnection consists one of the most cutting-edge areas of research with potential implications on our health.
C1 [Stavropoulou, Elisavet] Ctr Hosp Univ Vaudois CHUV, Lausanne, Switzerland.
   [Stavropoulou, Elisavet] Valais Hosp, Cent Inst, Dept Infect Dis, Sion, Switzerland.
   [Kantartzi, Konstantia; Tsigalou, Christina; Konstantinidis, Theoharis; Bezirtzoglou, Eugenia] Democritus Univ Thrace, Dept Med, Alexandroupolis, Greece.
   [Romanidou, Gioulia] Hosp Sismanoglio, Komotini, Greece.
   [Voidarou, Chrysa] Dept Publ Hlth PU, Arta, Greece.
C3 University of Lausanne; Centre Hospitalier Universitaire Vaudois (CHUV);
   Democritus University of Thrace
RP Stavropoulou, E (通讯作者)，Ctr Hosp Univ Vaudois CHUV, Lausanne, Switzerland.; Stavropoulou, E (通讯作者)，Valais Hosp, Cent Inst, Dept Infect Dis, Sion, Switzerland.; Kantartzi, K (通讯作者)，Democritus Univ Thrace, Dept Med, Alexandroupolis, Greece.
EM elisabeth.stavropoulou@gmail.com; kkantart@med.duth.gr
RI Bezirtzoglou, Eugenia/AAT-4208-2020; Tsigalou, Christina/N-9213-2019;
   Voidarou, Chrysa/AAP-4703-2020
OI Tsigalou, Christina/0000-0002-7869-6824; Voidarou,
   Chrysa/0000-0002-8035-1710; Konstantinidis,
   Theocharis/0000-0003-4296-3414
NR 189
TC 19
Z9 20
U1 4
U2 14
PU FRONTIERS MEDIA SA
PI LAUSANNE
PA AVENUE DU TRIBUNAL FEDERAL 34, LAUSANNE, CH-1015, SWITZERLAND
EI 2296-858X
J9 FRONT MED-LAUSANNE
JI Front. Med.
PD JAN 21
PY 2021
VL 7
AR 620102
DI 10.3389/fmed.2020.620102
PG 14
WC Medicine, General & Internal
WE Science Citation Index Expanded (SCI-EXPANDED)
SC General & Internal Medicine
GA QB8NP
UT WOS:000614394300001
PM 33553216
OA Green Published, gold
DA 2023-02-20
ER

PT J
AU Lau, WL
   Chang, YG
   Vaziri, ND
AF Lau, Wei Ling
   Chang, Yongen
   Vaziri, Nosratola D.
TI The consequences of altered microbiota in immune-related chronic kidney
   disease
SO NEPHROLOGY DIALYSIS TRANSPLANTATION
LA English
DT Review
DE chronic kidney disease; diabetic nephropathy; gut microbiome; IgA
   nephropathy; lupus nephritis
ID GUT MICROBIOTA; INTESTINAL MICROBIOTA; HEMODIALYSIS-PATIENTS; EXHALED
   BREATH; P-CRESOL; AUTOIMMUNITY; INFLAMMATION; SHAPE; RISK; DIET
AB The normal gut microbiome modulates host enterocyte metabolism and shapes local and systemic immunity. Accumulation of urea and other waste products in chronic kidney disease induces gut dysbiosis and intestinal wall inflammation (leaky gut). There are decreased numbers of bacteria that generate short-chain fatty acids, which are an important nutrient source for host enterocytes and also contribute to regulation of the host immune system. Anaerobic proteolytic bacteria that express urease, uricase and indole and p-cresol enzymes, such as Enterobacteria and Enterococci, are increased. Microbial-derived uremic toxins such as indoxyl sulfate and trimethylamine N-oxide contribute to the pathophysiology of immune-related kidney diseases such as diabetic nephropathy, lupus nephritis and immunoglobulin A (IgA) nephropathy. Animal and clinical studies suggest potential benefits of dietary and probiotic interventions in slowing the progression of immune-related kidney diseases.
C1 [Lau, Wei Ling; Chang, Yongen; Vaziri, Nosratola D.] Univ Calif Irvine, Div Nephrol & Hypertens, Orange, CA 92668 USA.
C3 University of California System; University of California Irvine
RP Lau, WL (通讯作者)，Univ Calif Irvine, Div Nephrol & Hypertens, Orange, CA 92668 USA.
EM wllau@uci.edu
FU NIH NINDS [R01 NS20989]; AHA [17IRG33410803]
FX W.L.L. received research funding from NIH NINDS R01 NS20989 and AHA
   17IRG33410803.
NR 63
TC 10
Z9 11
U1 4
U2 14
PU OXFORD UNIV PRESS
PI OXFORD
PA GREAT CLARENDON ST, OXFORD OX2 6DP, ENGLAND
SN 0931-0509
EI 1460-2385
J9 NEPHROL DIAL TRANSPL
JI Nephrol. Dial. Transplant.
PD OCT
PY 2021
VL 36
IS 10
BP 1791
EP 1798
DI 10.1093/ndt/gfaa087
PG 8
WC Transplantation; Urology & Nephrology
WE Science Citation Index Expanded (SCI-EXPANDED)
SC Transplantation; Urology & Nephrology
GA WC1EC
UT WOS:000704005900005
PM 32437554
OA Green Accepted
DA 2023-02-20
ER

PT J
AU Khatri, GS
   Kurian, C
   Anand, A
   Ka, P
AF Khatri, Gauri S.
   Kurian, Christine
   Anand, Asha
   Ka, Paari
TI Gut Homeostasis; Microbial Cross Talks In Health and Disease Management
SO CURRENT RESEARCH IN NUTRITION AND FOOD SCIENCE
LA English
DT Article
DE Dysbiosis; Eubiosis; Homeostasis; Gut Microbes; Metabolic Diseases
ID INFLAMMATORY-BOWEL-DISEASE; FATTY LIVER-DISEASE; INTESTINAL MICROBIOTA;
   INSULIN SENSITIVITY; HELICOBACTER-PYLORI; ULCERATIVE-COLITIS; EPITHELIAL
   BARRIER; COMMENSAL BACTERIA; METABOLIC SYNDROME; PARKINSON DISEASE
AB The human gut is a densely populated region comprising a diverse collection of microorganisms. The number, type and function of the diverse gut microbiota vary at different sites along the entire gastrointestinal tract. Gut microbes regulate signaling and metabolic pathways through microbial cross talks. Host and microbial interactions mutually contribute for intestinal homeostasis. Rapid shift or imbalance in the microbial community disrupts the equilibrium or homeostatic state leading to dysbiosis and causes many gastrointestinal diseases viz., Inflammatory Bowel Disease, Obesity, Type 2 diabetes, Metabolic endotoxemia, Parkinson's disease and Fatty liver disease etc. Intestinal homeostasis has been confounded by factors that disturb the balance between eubiosis and dysbiosis. This review correlates the consequences of dysbiosis with the incidence of various diseases. Impact of microbiome and its metabolites on various organs such as liver, brain, kidney, large intestine, pancreas etc are discussed. Furthermore, the role of therapeutic approaches such as ingestion of nutraceuticals (probiotics, prebiotics and synbiotics), Fecal Microbial Treatment, Phage therapy and Bacterial consortium treatment in restoring the eubiotic state is elaborately reviewed.
C1 [Khatri, Gauri S.; Kurian, Christine; Ka, Paari] CHRIST Deemed Univ, Dept Life Sci, Bangalore, Karnataka, India.
   [Anand, Asha] Madurai Kamaraj Univ, Dept Plant Biotechnol, Madurai, Tamil Nadu, India.
C3 Christ University; Madurai Kamaraj University
RP Ka, P (通讯作者)，CHRIST Deemed Univ, Dept Life Sci, Bangalore, Karnataka, India.
EM paari.ka@christuniversity.in
RI Kurian, Christine/AEO-9959-2022
OI Kurian, Christine/0000-0002-6179-2545; , paari/0000-0002-6080-4137
FU CHRIST (Deemed To Be University), Bangalore, India [MRP-DSC-1936]
FX The project is funded under MRP-DSC-1936 by CHRIST (Deemed To Be
   University) , Bangalore, India.
NR 187
TC 0
Z9 0
U1 2
U2 9
PU ENVIRO RESEARCH PUBLISHERS
PI BHOPAL
PA 14 GREEN HOUSE, PRINCE COLONY, SHAHJAHANABAD, BHOPAL, MADHYA PRADESH 462
   001, INDIA
SN 2347-467X
EI 2322-0007
J9 CURR RES NUTR FOOD S
JI Curr. Res. Nutr. Food Sci.
PD DEC
PY 2021
VL 9
IS 3
BP 1017
EP 1045
DI 10.12944/CRNFSJ.9.3.28
PG 29
WC Food Science & Technology
WE Emerging Sources Citation Index (ESCI)
SC Food Science & Technology
GA YB1SW
UT WOS:000738802000026
OA gold
DA 2023-02-20
ER

PT J
AU Wang, Y
   Tian, LL
   Sun, L
   Zhou, WJ
   Zhi, WQ
   Qing, JB
   Saed, YA
   Dong, LA
   Zhang, XD
   Li, YF
AF Wang, Yi
   Tian, Lingling
   Sun, Lin
   Zhou, Wenjing
   Zhi, Wenqiang
   Qing, Jianbo
   Abdi Saed, Yasin
   Dong, Lina
   Zhang, Xiadong
   Li, Yafeng
TI Gut Microbes in Immunoglobulin A Nephropathy and Their Potential
   Therapeutic Applications
SO FRONTIERS IN MEDICINE
LA English
DT Review
DE gut microbiota; IgA nephropathy; gut-kidney axis; pathogenesis;
   therapeutic applications
ID POLYUNSATURATED FATTY-ACIDS; IGA NEPHROPATHY; COMBINATION THERAPY;
   KIDNEY AXIS; DIET; LINKS
AB Microbial ecosystem consists of a complex community of bacterial interactions and its host microenvironment (tissue, cell, metabolite). Because the interaction between gut microbiota and host involves many diseases and seriously affects human health, the study of the interaction mechanism between gut microbiota and host has attracted great attention. The gut microbiome is made up of 100 trillion bacteria that have both beneficial and adverse effects on human health. The development of IgA Nephropathy results in changes in the intestinal microbial ecosystem that affect host physiology and health. Similarly, changes in intestinal microbiota also affect the development of IgA Nephropathy. Thus, the gut microbiome represents a novel therapeutic target for improving the outcome of IgA Nephropathy, including hematuria symptoms and disease progression. In this review, we summarize the effect of intestinal microbiota on IgA Nephropathy in recent years and it has been clarified that the intestinal microbiota has a great influence on the pathogenesis and treatment of IgA Nephropathy.
C1 [Wang, Yi; Tian, Lingling] Shanxi Univ Chinese Med, Clin Coll 3, Taiyuan, Peoples R China.
   [Sun, Lin] Shanxi Univ Chinese Med, Coll Tradit Chinese Med & Food Engn, Jinzhong, Peoples R China.
   [Zhou, Wenjing] Shanxi Univ Chinese Med, Sch Med Sci, Jinzhong, Peoples R China.
   [Zhi, Wenqiang; Qing, Jianbo] Shanxi Med Univ, Clin Med Coll 5, Taiyuan, Peoples R China.
   [Abdi Saed, Yasin; Li, Yafeng] Shanxi Med Univ, Shanxi Prov Peoples Hosp 5, Dept Nephrol, Taiyuan, Peoples R China.
   [Dong, Lina; Zhang, Xiadong; Li, Yafeng] Shanxi Med Univ, Shanxi Prov Peoples Hosp 5, Core Lab, Taiyuan, Peoples R China.
   [Li, Yafeng] Shanxi Prov Key Lab Kidney Dis, Taiyuan, Peoples R China.
   [Li, Yafeng] Shanxi Med Univ, Acad Microbial Ecol, Taiyuan, Peoples R China.
C3 Shanxi University of Chinese Medicine; Shanxi University of Chinese
   Medicine; Shanxi University of Chinese Medicine; Shanxi Medical
   University; Shanxi Medical University; Shanxi Medical University; Shanxi
   Medical University
RP Li, YF (通讯作者)，Shanxi Med Univ, Shanxi Prov Peoples Hosp 5, Dept Nephrol, Taiyuan, Peoples R China.; Li, YF (通讯作者)，Shanxi Med Univ, Shanxi Prov Peoples Hosp 5, Core Lab, Taiyuan, Peoples R China.; Li, YF (通讯作者)，Shanxi Prov Key Lab Kidney Dis, Taiyuan, Peoples R China.; Li, YF (通讯作者)，Shanxi Med Univ, Acad Microbial Ecol, Taiyuan, Peoples R China.
EM dr.yafengli@gmail.com
RI Li, YaFeng/J-6247-2013
OI Li, YaFeng/0000-0002-7500-0959
FU National Natural Science Foundation of China [82170716]; Shanxi
   Scholarship Council of China
FX Funding This research was supported by the National Natural Science
   Foundation of China (Grant No. 82170716) and Research Project Supported
   by Shanxi Scholarship Council of China.
NR 61
TC 1
Z9 1
U1 8
U2 9
PU FRONTIERS MEDIA SA
PI LAUSANNE
PA AVENUE DU TRIBUNAL FEDERAL 34, LAUSANNE, CH-1015, SWITZERLAND
EI 2296-858X
J9 FRONT MED-LAUSANNE
JI Front. Med.
PD MAY 17
PY 2022
VL 9
AR 823267
DI 10.3389/fmed.2022.823267
PG 8
WC Medicine, General & Internal
WE Science Citation Index Expanded (SCI-EXPANDED)
SC General & Internal Medicine
GA 1S4GQ
UT WOS:000804011100001
PM 35655857
OA gold, Green Published
DA 2023-02-20
ER

PT J
AU Lehto, M
   Groop, PH
AF Lehto, Markku
   Groop, Per-Henrik
TI The Gut-Kidney Axis: Putative Interconnections Between Gastrointestinal
   and Renal Disorders
SO FRONTIERS IN ENDOCRINOLOGY
LA English
DT Review
DE type 1 diabetes; diabetic nephropathy; chronic kidney disease; gut
   permeability; inflammatory bowel disease; gastrointestinal inflammation;
   contact activation; intestinal alkaline phosphatase
ID INTESTINAL ALKALINE-PHOSPHATASE; INFLAMMATORY-BOWEL-DISEASE; FECAL
   MICROBIOTA TRANSPLANTATION; TYPE-1 DIABETES-MELLITUS; KALLIKREIN-KININ
   SYSTEM; DSS-INDUCED COLITIS; HEREDITARY ANGIOEDEMA; CELIAC-DISEASE;
   RESISTANT STARCH; IGA NEPHROPATHY
AB Diabetic kidney disease (DKD) is a devastating condition associated with increased morbidity and premature mortality. The etiology of DKD is still largely unknown. However, the risk of DKD development and progression is most likely modulated by a combination of genetic and environmental factors. Patients with autoimmune diseases, like type 1 diabetes, inflammatory bowel disease, and celiac disease, share some genetic background. Furthermore, gastrointestinal disorders are associated with an increased risk of kidney disease, although the true mechanisms have still to be elucidated. Therefore, the principal aim of this review is to evaluate the impact of disturbances in the gastrointestinal tract on the development of renal disorders.
C1 [Lehto, Markku; Groop, Per-Henrik] Folkhalsan Res Ctr, Folkhalsan Inst Genet, Helsinki, Finland.
   [Lehto, Markku; Groop, Per-Henrik] Univ Helsinki, Abdominal Ctr Nephrol, Helsinki, Finland.
   [Lehto, Markku; Groop, Per-Henrik] Helsinki Univ Hosp, Helsinki, Finland.
   [Lehto, Markku; Groop, Per-Henrik] Univ Helsinki, Res Programs Unit Diabet & Obes, Helsinki, Finland.
   [Groop, Per-Henrik] Monash Univ, Cent Clin Sch, Dept Diabet, Melbourne, Vic, Australia.
C3 Folkhalsan Research Center; University of Helsinki; University of
   Helsinki; Helsinki University Central Hospital; University of Helsinki;
   Monash University
RP Lehto, M (通讯作者)，Folkhalsan Res Ctr, Folkhalsan Inst Genet, Helsinki, Finland.; Lehto, M (通讯作者)，Univ Helsinki, Abdominal Ctr Nephrol, Helsinki, Finland.; Lehto, M (通讯作者)，Helsinki Univ Hosp, Helsinki, Finland.; Lehto, M (通讯作者)，Univ Helsinki, Res Programs Unit Diabet & Obes, Helsinki, Finland.
EM markku.lehto@helsinki.fi
FU Folkhalsan Research Foundation; Wilhelm and Else Stockmann Foundation;
   Novo Nordisk Foundation [NNF14SA0003]; Diabetes Research Foundation
FX This research was supported by Folkhalsan Research Foundation, Wilhelm
   and Else Stockmann Foundation, Novo Nordisk Foundation (#NNF14SA0003),
   and Diabetes Research Foundation.
NR 165
TC 38
Z9 41
U1 6
U2 20
PU FRONTIERS MEDIA SA
PI LAUSANNE
PA AVENUE DU TRIBUNAL FEDERAL 34, LAUSANNE, CH-1015, SWITZERLAND
SN 1664-2392
J9 FRONT ENDOCRINOL
JI Front. Endocrinol.
PD SEP 19
PY 2018
VL 9
AR 553
DI 10.3389/fendo.2018.00553
PG 11
WC Endocrinology & Metabolism
WE Science Citation Index Expanded (SCI-EXPANDED)
SC Endocrinology & Metabolism
GA GU1EZ
UT WOS:000445000900001
PM 30283404
OA Green Published, Green Accepted, gold
DA 2023-02-20
ER

PT J
AU Yacoub, R
   Nadkarni, GN
   McSkimming, DI
   Chaves, LD
   Abyad, S
   Bryniarski, MA
   Honan, AM
   Thomas, SA
   Gowda, M
   He, JC
   Uribarri, J
AF Yacoub, Rabi
   Nadkarni, Girish N.
   McSkimming, Daniel I.
   Chaves, Lee D.
   Abyad, Sham
   Bryniarski, Mark A.
   Honan, Amanda M.
   Thomas, Shruthi A.
   Gowda, Madan
   He, John C.
   Uribarri, Jaime
TI Fecal microbiota analysis of polycystic kidney disease patients
   according to renal function: A pilot study
SO EXPERIMENTAL BIOLOGY AND MEDICINE
LA English
DT Article
DE Polycystic kidney disease; gut bacterial microbiota; uremic milieu;
   PICRUSt analysis; renal insufficiency; hemodialysis
ID CHRONIC-HEMODIALYSIS PATIENTS; TRIMETHYLAMINE-N-OXIDE; COLONIC
   TRANSIT-TIME; CHAIN FATTY-ACIDS; GUT MICROBIOTA; METABOLIC-ACIDOSIS;
   P-CRESOL; GASTROINTESTINAL-TRACT; GUIDELINE UPDATE; DIETARY FIBER
AB Gut bacterial microbiota is altered in patients with advanced renal disease and those on dialysis. However, it is not clear yet what bacterial composition changes are due to the renal insufficiency per se, and what are in result of the accompanying interventions and comorbid conditions. Most studies analyzed diabetic nephropathy, hypertensive nephropathy, and glomerulonephritis patients which might have directly influenced the microbiome regardless of alterations in renal function. We present in this report changes in gut bacterial microbiota in a highly selected group of patients with strict inclusion criteria to eliminate the effects of the confounding factors on the microbiome composition. We conducted multiple analysis approaches according to participants' renal function to further understand microbiome alteration in different degrees of renal insufficiency. An interesting group of bacteria showed a step-wise change in relative abundance in response to the three groups' analysis. These bacteria either decreased or increased from mild, moderate to severe renal insufficiency indicating strong and direct effects of the uremic milieu on its relative abundance. We also ran a sensitivity analysis that took into account an assembly of the significant taxa observed in an approach to investigate whether these taxa can fully explain the separation noted between the groups. We determined the projected metabolic pathways altered according to the gut microbiota composition changes. This report not only delineates with a higher certainty the effects of alteration in renal function on the microbiome, but also explores the possible role of dysbiosis on comorbid conditions through alterations in the projected metabolic pathways.
C1 [Yacoub, Rabi; Chaves, Lee D.; Abyad, Sham; Honan, Amanda M.; Thomas, Shruthi A.; Gowda, Madan] Univ Buffalo, Dept Internal Med, Jacobs Sch Med & Biomed Sci, Buffalo, NY 14203 USA.
   [Nadkarni, Girish N.; He, John C.; Uribarri, Jaime] Icahn Sch Med Mt Sinai, Dept Internal Med, New York, NY 10029 USA.
   [McSkimming, Daniel I.] Univ Buffalo, Genome Environm & Microbiome GEM Community Excell, Buffalo, NY 14203 USA.
   [Bryniarski, Mark A.] Univ Buffalo, Dept Pharmaceut Sci, Sch Pharm & Pharmaceut Sci, Buffalo, NY 14214 USA.
C3 State University of New York (SUNY) System; State University of New York
   (SUNY) Buffalo; Icahn School of Medicine at Mount Sinai; State
   University of New York (SUNY) System; State University of New York
   (SUNY) Buffalo; State University of New York (SUNY) System; State
   University of New York (SUNY) Buffalo
RP Yacoub, R (通讯作者)，Univ Buffalo, Dept Internal Med, Jacobs Sch Med & Biomed Sci, Buffalo, NY 14203 USA.
EM rabiyaco@buffalo.edu
RI Gowda, Madan/AAE-8399-2022
FU National Center for Advancing Translational Sciences of the National
   Institutes of Health [UL1TR001412]; NIH; University at Buffalo Genome,
   Environment and Microbiome (GEM)
FX The author(s) disclosed receipt of the following financial support for
   the research, authorship, and/or publication of this article: Research
   reported in this publication was supported by the National Center for
   Advancing Translational Sciences of the National Institutes of Health
   under award number UL1TR001412 to the University at Buffalo and by the
   NIH. The content is solely the responsibility of the authors and does
   not necessarily represent the official views of the NIH. This was also
   supported by University at Buffalo Genome, Environment and Microbiome
   (GEM), and department fund for RY and LDC. Innovative Micro-Programs
   Accelerating Collaboration in Themes (IMPACT) for RY.
NR 82
TC 5
Z9 5
U1 4
U2 12
PU SAGE PUBLICATIONS LTD
PI LONDON
PA 1 OLIVERS YARD, 55 CITY ROAD, LONDON EC1Y 1SP, ENGLAND
SN 1535-3702
EI 1535-3699
J9 EXP BIOL MED
JI Exp. Biol. Med.
PD APR
PY 2019
VL 244
IS 6
SI SI
BP 505
EP 513
DI 10.1177/1535370218818175
PG 9
WC Medicine, Research & Experimental
WE Science Citation Index Expanded (SCI-EXPANDED)
SC Research & Experimental Medicine
GA HW2UE
UT WOS:000466543300011
PM 30539656
OA Green Published
DA 2023-02-20
ER

PT J
AU Li, X
   Wang, L
   Ma, SJ
   Lin, SH
   Wang, CY
   Wang, HY
AF Li, Xin
   Wang, Li
   Ma, Shaojun
   Lin, Shaohui
   Wang, Chunyan
   Wang, Haiya
TI Combination of Oxalobacter Formigenes and Veillonella Parvula in
   Gastrointestinal Microbiota Related to Bile-Acid Metabolism as a
   Biomarker for Hypertensive Nephropathy
SO INTERNATIONAL JOURNAL OF HYPERTENSION
LA English
DT Article
ID CHRONIC KIDNEY-DISEASE; GUT MICROBIOTA; BLOOD-PRESSURE; DOUBLE-BLIND;
   CROSSTALK; ECOLOGY; IMPACT
AB The human microbiome is a mixed group of microorganisms, which individually consists of 10-100 trillion symbiotic microbial cells. The relationship between gastrointestinal microbiota and blood pressure has been verified and the intestinal microbiota of chronic kidney disease (CKD) patients in the distribution of bacterial species is different from the flora of people with no CKD. The purpose of this research is to study the different intestinal microbiota of hypertensive patients with and without nephropathy and to find possible biomarkers of hypertensive nephropathy (H-CKD). The subjects of this research were divided into three groups, healthy control group, hypertension group, and hypertensive nephropathy group. Sequencing, bioinformatics, and statistical analysis were performed on the 16S rRNA gene of the subjects' stool samples. This research study showed the differences of intestinal flora as biomarkers in hypertension patients with and without nephropathy; it investigated the relationship of the differences in the intestinal microbiota with bile-acid metabolism; it also explored bile-acid metabolism mechanism of intestinal microbiota differences in hypertension with or without nephropathy. In summary, the difference in the combination of O. formigenes and V. parvula in the gastrointestinal microbiota is related to bile-acid metabolism in hypertensive patients and can be one of the factors causing CKD. It is the first time to report such a biomarker or pathogenic factor of H-CKD in the world.
C1 [Li, Xin] Zhejiang Univ, Affiliated Hosp Sch Med 2, Dept Gen Med & Geriatr, Linping Campus,369 Yingbin Rd,Nanyuan St, Hangzhou 311100, Zhejiang, Peoples R China.
   [Wang, Li] Shanghai Jiao Tong Univ, Renji Hosp, Sch Med, Dept Geriatr, 145 Shandong Rd, Shanghai 200001, Peoples R China.
   [Ma, Shaojun; Lin, Shaohui; Wang, Haiya] Shanghai Jiao Tong Univ, Shanghai Peoples Hosp 9, Sch Med, Dept Geriatr, 639 Zhizaoju Rd, Shanghai 200011, Peoples R China.
   [Wang, Chunyan] Shanghai Aikesuo Biomed Technol LLC, Shanghai, Peoples R China.
   [Wang, Chunyan] Tomedex LLC, San Jose, CA USA.
C3 Zhejiang University; Shanghai Jiao Tong University; Shanghai Jiao Tong
   University
RP Wang, HY (通讯作者)，Shanghai Jiao Tong Univ, Shanghai Peoples Hosp 9, Sch Med, Dept Geriatr, 639 Zhizaoju Rd, Shanghai 200011, Peoples R China.
EM 2508878651@qq.com; ms_wanglili@163.com; mashj@shsmu.edu.cn;
   shenhui1030@163.com; chunyan02@yahoo.com; 18918179588@163.com
OI WANG, CHUNYAN/0000-0003-2428-8494
NR 47
TC 1
Z9 1
U1 4
U2 4
PU HINDAWI LTD
PI LONDON
PA ADAM HOUSE, 3RD FLR, 1 FITZROY SQ, LONDON, W1T 5HF, ENGLAND
SN 2090-0384
EI 2090-0392
J9 INT J HYPERTENS
JI Int. J. Hypertens.
PD MAY 17
PY 2022
VL 2022
AR 5999530
DI 10.1155/2022/5999530
PG 14
WC Cardiac & Cardiovascular Systems; Peripheral Vascular Disease
WE Science Citation Index Expanded (SCI-EXPANDED)
SC Cardiovascular System & Cardiology
GA 1U0PV
UT WOS:000805124000002
PM 35620320
OA Green Published, gold
DA 2023-02-20
ER

PT J
AU Dong, YJ
   Chen, JJ
   Zhang, YD
   Wang, ZH
   Shang, J
   Zhao, ZZ
AF Dong, Yijun
   Chen, Jiaojiao
   Zhang, Yiding
   Wang, Zhihui
   Shang, Jin
   Zhao, Zhanzheng
TI Development and validation of diagnostic models for immunoglobulin A
   nephropathy based on gut microbes
SO FRONTIERS IN CELLULAR AND INFECTION MICROBIOLOGY
LA English
DT Article
DE glomerulonephritis; IgA; chronic kidney disease; gut microbiome;
   non-invasive diagnostic tools; metabolic networks
ID IGA NEPHROPATHY; RENAL CONNECTION; OBESITY
AB BackgroundImmunoglobulin A nephropathy (IgAN) is a highly prevalent glomerular disease. The diagnosis potential of the gut microbiome in IgAN has not been fully evaluated. Gut microbiota, serum metabolites, and clinical phenotype help to further deepen the understanding of IgAN. Patients and methodsCohort studies were conducted in healthy controls (HC), patients of IgA nephropathy (IgAN) and non-IgA nephropathy (n_IgAN). We used 16S rRNA to measure bacterial flora and non-targeted analysis methods to measure metabolomics; we then compared the differences in the gut microbiota between each group. The random forest method was used to explore the non-invasive diagnostic value of the gut microbiome in IgAN. We also compared serum metabolites and analyzed their correlation with the gut microbiome. ResultsThe richness and diversity of gut microbiota were significantly different among IgAN, n_IgAN and HC patients. Using a random approach, we constructed the diagnosis model and analysed the differentiation between IgAN and n_IgAN based on gut microbiota. The area under the receiver operating characteristic curve for the diagnosis was 0.9899. The metabolic analysis showed that IgAN patients had significant metabolic differences compared with HCs. In IgAN, catechol, l-tryptophan, (1H-Indol-3-yl)-N-methylmethanamine, and pimelic acid were found to be enriched. In the correlation analysis, l-tryptophan, blood urea nitrogen and Eubacterium coprostanoligenes were positively correlated with each other. ConclusionOur study demonstrated changes in the gut microbiota and established models for the non-invasive diagnosis of IgAN from HC and n_IgAN. We further demonstrated a close correlation between the gut flora, metabolites, and clinical phenotypes of IgAN. These findings provide further directions and clues in the study of the mechanism of IgAN.
C1 [Dong, Yijun; Chen, Jiaojiao; Zhang, Yiding; Wang, Zhihui; Shang, Jin; Zhao, Zhanzheng] Zhengzhou Univ, Dept Nephrol, Affiliated Hosp 1, Zhengzhou, Henan, Peoples R China.
   [Dong, Yijun; Chen, Jiaojiao; Zhang, Yiding; Wang, Zhihui] Zhengzhou Univ, Sch Med, Zhengzhou, Henan, Peoples R China.
   [Shang, Jin; Zhao, Zhanzheng] Zhengzhou Univ, Nephrol Lab, Affiliated Hosp 1, Zhengzhou, Henan, Peoples R China.
   [Shang, Jin; Zhao, Zhanzheng] Zhengzhou Univ, Lab Anim Platform, Acad Med Sci, Zhengzhou, Henan, Peoples R China.
C3 Zhengzhou University; Zhengzhou University; Zhengzhou University;
   Zhengzhou University
RP Shang, J; Zhao, ZZ (通讯作者)，Zhengzhou Univ, Dept Nephrol, Affiliated Hosp 1, Zhengzhou, Henan, Peoples R China.; Shang, J; Zhao, ZZ (通讯作者)，Zhengzhou Univ, Nephrol Lab, Affiliated Hosp 1, Zhengzhou, Henan, Peoples R China.; Shang, J; Zhao, ZZ (通讯作者)，Zhengzhou Univ, Lab Anim Platform, Acad Med Sci, Zhengzhou, Henan, Peoples R China.
EM fccshangj2@zzu.edu.cn; zhanzhengzhao@zzu.edu.cn
FU National Natural Science Foundation of China;  [82170738]
FX Funding This work was supported by the National Natural Science
   Foundation of China (Grant Nos. 81873611, Recipient: ZZ), the National
   Natural Science Foundation of China (Grant Nos.82170738, Recipient: JS).
NR 46
TC 0
Z9 0
U1 3
U2 3
PU FRONTIERS MEDIA SA
PI LAUSANNE
PA AVENUE DU TRIBUNAL FEDERAL 34, LAUSANNE, CH-1015, SWITZERLAND
SN 2235-2988
J9 FRONT CELL INFECT MI
JI Front. Cell. Infect. Microbiol.
PD DEC 8
PY 2022
VL 12
AR 1059692
DI 10.3389/fcimb.2022.1059692
PG 15
WC Immunology; Microbiology
WE Science Citation Index Expanded (SCI-EXPANDED)
SC Immunology; Microbiology
GA 7D1YT
UT WOS:000900295400001
PM 36569195
OA gold, Green Accepted
DA 2023-02-20
ER

PT J
AU Kieffer, DA
   Piccolo, BD
   Vaziri, ND
   Liu, SM
   Lau, WL
   Khazaeli, M
   Nazertehrani, S
   Moore, ME
   Marco, ML
   Martin, RJ
   Adams, SH
AF Kieffer, Dorothy A.
   Piccolo, Brian D.
   Vaziri, Nosratola D.
   Liu, Shuman
   Lau, Wei L.
   Khazaeli, Mahyar
   Nazertehrani, Sohrab
   Moore, Mary E.
   Marco, Maria L.
   Martin, Roy J.
   Adams, Sean H.
TI Resistant starch alters gut microbiome and metabolomic profiles
   concurrent with amelioration of chronic kidney disease in rats
SO AMERICAN JOURNAL OF PHYSIOLOGY-RENAL PHYSIOLOGY
LA English
DT Article
DE dietary fiber; resistant starch; chronic kidney disease; uremic
   retention solutes; gut microbiota
ID CHRONIC-RENAL-FAILURE; P-CRESYL SULFATE; DIETARY FIBER;
   GASTROINTESTINAL-TRACT; INTESTINAL MICROBIOTA; INDOLIC COMPOUNDS;
   TIGHT-JUNCTION; AMINO-ACID; EXCRETION; MICROFLORA
AB Patients and animals with chronic kidney disease (CKD) exhibit profound alterations in the gut environment including shifts in microbial composition, increased fecal pH, and increased blood levels of gut microbe-derived metabolites (xenometabolites). The fermentable dietary fiber high amylose maize-resistant starch type 2 (HAMRS2) has been shown to alter the gut milieu and in CKD rat models leads to markedly improved kidney function. The aim of the present study was to identify specific cecal bacteria and cecal, blood, and urinary metabolites that associate with changes in kidney function to identify potential mechanisms involved with CKD amelioration in response to dietary resistant starch. Male Sprague-Dawley rats with adenine-induced CKD were fed a semipurified low-fiber diet or a high-fiber diet [59% (wt/wt) HAMRS2] for 3 wk (n = 9 rats/group). The cecal microbiome was characterized, and cecal contents, serum, and urine metabolites were analyzed. HAMRS2-fed rats displayed decreased cecal pH, decreased microbial diversity, and an increased Bacteroidetes-to-Firmicutes ratio. Several uremic retention solutes were altered in the cecal contents, serum, and urine, many of which had strong correlations with specific gut bacteria abundances, i.e., serum and urine indoxyl sulfate were reduced by 36% and 66%, respectively, in HAMRS2-fed rats and urine p-cresol was reduced by 47% in HAMRS2-fed rats. Outcomes from this study were coincident with improvements in kidney function indexes and amelioration of CKD outcomes previously reported for these rats, suggesting an important role for microbial-derived factors and gut microbe metabolism in regulating host kidney function.
C1 [Kieffer, Dorothy A.; Martin, Roy J.] USDA ARS, Obes & Metab Res Unit, Western Human Nutr Res Ctr, Davis, CA USA.
   [Kieffer, Dorothy A.; Adams, Sean H.] Univ Calif Davis, Grad Grp Nutr Biol, Davis, CA 95616 USA.
   [Kieffer, Dorothy A.; Adams, Sean H.] Univ Calif Davis, Dept Nutr, Davis, CA 95616 USA.
   [Vaziri, Nosratola D.; Liu, Shuman; Lau, Wei L.; Khazaeli, Mahyar; Nazertehrani, Sohrab] Univ Calif Irvine, Div Nephrol, Irvine, CA USA.
   [Moore, Mary E.; Marco, Maria L.] Univ Calif Irvine, Dept Food Sci & Technol, Irvine, CA USA.
   [Piccolo, Brian D.; Adams, Sean H.] Univ Arkansas Med Sci, Arkansas Childrens Nutr Ctr, Little Rock, AR 72205 USA.
   [Piccolo, Brian D.; Adams, Sean H.] Univ Arkansas Med Sci, Dept Pediat, Little Rock, AR 72205 USA.
C3 United States Department of Agriculture (USDA); University of California
   System; University of California Davis; University of California System;
   University of California Davis; University of California System;
   University of California Irvine; University of California System;
   University of California Irvine; University of Arkansas System;
   University of Arkansas Medical Sciences; University of Arkansas System;
   University of Arkansas Medical Sciences
RP Adams, SH (通讯作者)，Arkansas Childrens Nutr Ctr, 15 Childrens Way, Little Rock, AR 72202 USA.
EM shadams@uams.edu
RI Lau, Wei Ling/AAE-4397-2020; ADAMS, SEAN/N-9262-2018
OI Kable, Mary/0000-0002-5485-6539; ADAMS, SEAN/0000-0002-9515-2319
FU T32 training award - National Center for Advancing Translational
   Sciences, National Institutes of Health [UL1 TR000002, TL1 TR000133];
   Danish Council for Strategic Research Project [10-093526]; USDA-ARS
   [2032-51530-022-00D, 6026-51000-010-05S]; Arkansas Biosciences
   Institute, the major research component of the Arkansas Tobacco
   Settlement Proceeds Act; ARS [813598, ARS-0426492] Funding Source:
   Federal RePORTER
FX The project was supported in part by a T32 training award (to D. A.
   Kieffer) funded by the National Center for Advancing Translational
   Sciences, National Institutes of Health, through grant number UL1
   TR000002 and linked award TL1 TR000133. Additional funding was provided
   by the Danish Council for Strategic Research Project 10-093526, USDA-ARS
   Projects 2032-51530-022-00D and 6026-51000-010-05S, and in part by the
   Arkansas Biosciences Institute, the major research component of the
   Arkansas Tobacco Settlement Proceeds Act of 2000. The USDA is an equal
   opportunity provider and employer.
NR 86
TC 150
Z9 157
U1 4
U2 85
PU AMER PHYSIOLOGICAL SOC
PI BETHESDA
PA 9650 ROCKVILLE PIKE, BETHESDA, MD 20814 USA
SN 1931-857X
EI 1522-1466
J9 AM J PHYSIOL-RENAL
JI Am. J. Physiol.-Renal Physiol.
PD MAY 1
PY 2016
VL 310
IS 9
BP F857
EP F871
DI 10.1152/ajprenal.00513.2015
PG 15
WC Physiology; Urology & Nephrology
WE Science Citation Index Expanded (SCI-EXPANDED)
SC Physiology; Urology & Nephrology
GA DK7ON
UT WOS:000375115700007
PM 26841824
OA Green Published, Green Accepted
DA 2023-02-20
ER

PT J
AU Li, JC
   Cao, YW
   Lu, RR
   Li, HL
   Pang, Y
   Fu, HX
   Fang, GX
   Chen, QH
   Liu, BH
   Wu, JB
   Zhou, Y
   Zhou, JY
AF Li, Jicheng
   Cao, Yiwen
   Lu, Ruirui
   Li, Honglian
   Pang, Yu
   Fu, Hongxin
   Fang, Guoxing
   Chen, Qiuhe
   Liu, Bihao
   Wu, Junbiao
   Zhou, Yuan
   Zhou, Jiuyao
TI Integrated Fecal Microbiome and Serum Metabolomics Analysis Reveals
   Abnormal Changes in Rats with Immunoglobulin A Nephropathy and the
   Intervention Effect of Zhen Wu Tang
SO FRONTIERS IN PHARMACOLOGY
LA English
DT Article
DE kidney injury; immune inflammation; metabolism; gut microbiota; Zhen Wu
   Tang; immunoglobulin A nephropathy
ID TRIMETHYLAMINE-N-OXIDE; HUMAN GUT MICROBIOME; IGA NEPHROPATHY;
   RENAL-FAILURE; T-CELLS; INFLAMMATION; CONTRIBUTES; IMPACT; INJURY
AB Immunoglobulin A nephropathy (IgAN), an autoimmune renal disease with complicated pathogenesis, is one of the principal reasons for end-stage renal disease in the clinic. Evidence has linked apparent alterations in the components of the microbiome and metabolome to renal disease in rats. However, thus far, there is insufficient evidence that supports the potential relationship between gut microbiome, circulating metabolites, and IgAN. This study was designed to probe the effects of IgAN on intestinal microecology and metabolic phenotypes and to understand the possible underlying mechanisms. Fecal and serum samples were collected from IgAN rats. Composition of the gut microbiota and biochemical changes in the metabolites was analyzed using 16S rDNA sequencing and untargeted metabolomics. The IgAN rats exhibited renal insufficiency and increased concentration of 24-h urine protein, in addition to deposition of IgA and IgG immune complexes in the kidney tissues. There was a disturbance in the balance of gut microbiota in IgAN rats, which was remarkably associated with renal damage. Marked changes in microbial structure and function were accompanied by apparent alterations in 1,403 serum metabolites, associated with the disorder of energy, carbohydrate, and nucleotide metabolisms. Administration of Zhen Wu Tang ameliorated microbial dysbiosis and attenuated the renal damage. Besides, treatment with Zhen Wu Tang modulated the metabolic phenotype perturbation in case of gut microbiota dysbiosis in IgAN rats. In conclusion, these findings provided a comprehensive understanding of the potential relationship between the intestinal microbiota and metabolic phenotypes in rats with IgAN. Elucidation of the intestinal microbiota composition and metabolic signature alterations could identify predictive biomarkers for disease diagnosis and progression, which might contribute to providing therapeutic strategies for IgAN.
C1 [Li, Jicheng; Cao, Yiwen; Lu, Ruirui; Li, Honglian; Pang, Yu; Fu, Hongxin; Fang, Guoxing; Chen, Qiuhe; Zhou, Yuan; Zhou, Jiuyao] Guangzhou Univ Chinese Med, Sch Pharmaceut Sci, Dept Pharmacol, Guangzhou, Peoples R China.
   [Liu, Bihao] Sun Yat Sen Univ, Affiliated Hosp 6, Dept Urol, Guangzhou, Guangdong, Peoples R China.
   [Liu, Bihao] Sun Yat Sen Univ, Guangdong Inst Gastroenterol, Guangzhou, Peoples R China.
   [Wu, Junbiao] Guangzhou Univ Chinese Med, Affiliated Hosp 2, Guangzhou, Peoples R China.
C3 Guangzhou University of Chinese Medicine; Sun Yat Sen University; Sun
   Yat Sen University; Guangzhou University of Chinese Medicine
RP Zhou, JY (通讯作者)，Guangzhou Univ Chinese Med, Sch Pharmaceut Sci, Dept Pharmacol, Guangzhou, Peoples R China.
EM zhoujiuyao@tom.com
RI Li, Jicheng/HLH-8596-2023
FU National Natural Science Foundation of China [81673874, 81803824,
   81603371]; Natural Science Foundation of Guangdong Province China
   [2018A030313328, 2018B0303110004]
FX This research was supported by the National Natural Science Foundation
   of China (Grant No. 81673874, 81803824, and 81603371) and the Natural
   Science Foundation of Guangdong Province China (Grant No. 2018A030313328
   and 2018B0303110004).
NR 53
TC 7
Z9 7
U1 0
U2 11
PU FRONTIERS MEDIA SA
PI LAUSANNE
PA AVENUE DU TRIBUNAL FEDERAL 34, LAUSANNE, CH-1015, SWITZERLAND
EI 1663-9812
J9 FRONT PHARMACOL
JI Front. Pharmacol.
PD JAN 27
PY 2021
VL 11
AR 606689
DI 10.3389/fphar.2020.606689
PG 17
WC Pharmacology & Pharmacy
WE Science Citation Index Expanded (SCI-EXPANDED)
SC Pharmacology & Pharmacy
GA QE7JW
UT WOS:000616384500001
PM 33584283
OA Green Published, gold
DA 2023-02-20
ER

PT J
AU Cai, TT
   Ye, XL
   Li, RR
   Chen, H
   Wang, YY
   Yong, HJ
   Pan, ML
   Lu, W
   Tang, Y
   Miao, H
   Snijders, AM
   Mao, JH
   Liu, XY
   Lu, YB
   Ding, DF
AF Cai, Ting-Ting
   Ye, Xiao-Long
   Li, Ru-Run
   Chen, Hui
   Wang, Ya-Yun
   Yong, Hui-Juan
   Pan, Ming-Lin
   Lu, Wei
   Tang, Ying
   Miao, Heng
   Snijders, Antoine M.
   Mao, Jian-Hua
   Liu, Xing-Yin
   Lu, Yi-Bing
   Ding, Da-Fa
TI Resveratrol Modulates the Gut Microbiota and Inflammation to Protect
   Against Diabetic Nephropathy in Mice
SO FRONTIERS IN PHARMACOLOGY
LA English
DT Article
DE diabetic nephropathy; resveratrol; gut microbiome; inflammation;
   gut-kidney axis
ID OXIDATIVE STRESS; KIDNEY; PATHOGENESIS; MECHANISMS; RESPONSES; CAPACITY;
   HEALTH
AB Oral administration of resveratrol is able to ameliorate the progression of diabetic nephropathy (DN); however, its mechanisms of action remain unclear. Recent evidence suggested that the gut microbiota is involved in the metabolism therapeutics. In the current study, we sought to determine whether the anti-DN effects of resveratrol are mediated through modulation of the gut microbiota using the genetic db/db mouse model of DN. We demonstrate that resveratrol treatment of db/db mice relieves a series of clinical indicators of DN. We then show that resveratrol improves intestinal barrier function and ameliorates intestinal permeability and inflammation. The composition of the gut microbiome was significantly altered in db/db mice compared to control db/m mice. Dysbiosis in db/db mice characterized by low abundance levels ofBacteroides,Alistipes,Rikenella,Odoribacter,Parabacteroides, andAlloprevotellagenera were reversed by resveratrol treatment, suggesting a potential role for the microbiome in DN progression. Furthermore, fecal microbiota transplantation, derived from healthy resveratrol-treated db/m mice, was sufficient to antagonize the renal dysfunction, rebalance the gut microbiome and improve intestinal permeability and inflammation in recipient db/db mice. These results indicate that resveratrol-mediated changes in the gut microbiome may play an important role in the mechanism of action of resveratrol, which provides supporting evidence for the gut-kidney axis in DN.
C1 [Cai, Ting-Ting; Ye, Xiao-Long; Li, Ru-Run; Chen, Hui; Wang, Ya-Yun; Yong, Hui-Juan; Pan, Ming-Lin; Lu, Wei; Tang, Ying; Miao, Heng; Lu, Yi-Bing; Ding, Da-Fa] Nanjing Med Univ, Affiliated Hosp 2, Dept Endocrinol, Nanjing, Peoples R China.
   [Snijders, Antoine M.; Mao, Jian-Hua] Lawrence Berkeley Natl Lab, Biol Syst & Engn Div, Berkeley, CA USA.
   [Liu, Xing-Yin] Nanjing Med Univ, Key Lab Pathogen Jiangsu Prov, Dept Pathogen Biol, Div Microbiol, Nanjing, Peoples R China.
C3 Nanjing Medical University; United States Department of Energy (DOE);
   Lawrence Berkeley National Laboratory; Nanjing Medical University
RP Lu, YB; Ding, DF (通讯作者)，Nanjing Med Univ, Affiliated Hosp 2, Dept Endocrinol, Nanjing, Peoples R China.
EM luyibing2004@126.com; dingdafa@njmu.edu.cn
RI Mao, Jian-Hua/EIZ-8595-2022
OI Mao, Jian-Hua/0000-0001-9320-6021
FU Major Research and Development Project of Jiangsu [BE2016800]; Jiangsu
   Youth Medical Talents Project [QNRC2016674]; Nanjing Science Technology
   Plan Project [201715015]
FX This work was supported by the grants from Major Research and
   Development Project of Jiangsu (BE2016800), Jiangsu Youth Medical
   Talents Project (QNRC2016674) and Nanjing Science Technology Plan
   Project (201715015).
NR 39
TC 59
Z9 61
U1 16
U2 55
PU FRONTIERS MEDIA SA
PI LAUSANNE
PA AVENUE DU TRIBUNAL FEDERAL 34, LAUSANNE, CH-1015, SWITZERLAND
SN 1663-9812
J9 FRONT PHARMACOL
JI Front. Pharmacol.
PD AUG 19
PY 2020
VL 11
AR 1249
DI 10.3389/fphar.2020.01249
PG 13
WC Pharmacology & Pharmacy
WE Science Citation Index Expanded (SCI-EXPANDED)
SC Pharmacology & Pharmacy
GA NJ6TX
UT WOS:000566178000001
PM 32973502
OA Green Published, Green Submitted, gold
DA 2023-02-20
ER

PT J
AU Vijay, A
   Valdes, AM
AF Vijay, Amrita
   Valdes, Ana M.
TI Role of the gut microbiome in chronic diseases: a narrative review
SO EUROPEAN JOURNAL OF CLINICAL NUTRITION
LA English
DT Review
ID INFLAMMATORY-BOWEL-DISEASE; GLUCAGON-LIKE PEPTIDE-1; CHRONIC
   KIDNEY-DISEASE; FATTY LIVER-DISEASE; INTESTINAL MICROBIOTA; FECAL
   MICROBIOTA; FAECALIBACTERIUM-PRAUSNITZII; MYOCARDIAL-INFARCTION;
   RHEUMATOID-ARTHRITIS; ULCERATIVE-COLITIS
C1 [Vijay, Amrita; Valdes, Ana M.] Univ Nottingham, Sch Med, Div Rheumatol Orthopaed & Dermatol, Nottingham, England.
   [Valdes, Ana M.] Nottingham Univ Hosp NHS Trust, NIHR Nottingham Biomed Res Ctr, Nottingham, England.
   [Valdes, Ana M.] Univ Nottingham, Nottingham, England.
C3 University of Nottingham; Nottingham University Hospital NHS Trust;
   University of Nottingham
RP Vijay, A (通讯作者)，Univ Nottingham, Sch Med, Div Rheumatol Orthopaed & Dermatol, Nottingham, England.
EM amrita.vijay@nottingham.ac.uk
OI Valdes, Ana M./0000-0003-1141-4471; Vijay, Amrita/0000-0002-9595-5680
NR 177
TC 37
Z9 37
U1 2
U2 15
PU SPRINGERNATURE
PI LONDON
PA CAMPUS, 4 CRINAN ST, LONDON, N1 9XW, ENGLAND
SN 0954-3007
EI 1476-5640
J9 EUR J CLIN NUTR
JI Eur. J. Clin. Nutr.
PD APR
PY 2022
VL 76
IS 4
BP 489
EP 501
DI 10.1038/s41430-021-00991-6
EA SEP 2021
PG 13
WC Nutrition & Dietetics
WE Science Citation Index Expanded (SCI-EXPANDED); Social Science Citation Index (SSCI)
SC Nutrition & Dietetics
GA 0L3BB
UT WOS:000701662900003
PM 34584224
OA Green Published, hybrid
DA 2023-02-20
ER

PT J
AU Xie, A
   Sheng, J
   Zheng, F
AF Xie, Ao
   Sheng, Jie
   Zheng, Feng
TI Intestinal Microbiota and Kidney Diseases
SO CHINESE JOURNAL OF INTEGRATIVE MEDICINE
LA English
DT Article
DE microbiota; IgA nephropathy; chronic kidney disease; uremia
ID IGA NEPHROPATHY; GUT; IMMUNITY
AB Kidney diseases are common and the incidence rate is increasing. Gut microbiota is involved in metabolic and immune regulation of the host. Genetic, alimentary and environmental disease factors may change gut flora and increase opportunistic and pathogenic bacteria, contributing to immune or non-immune mediated kidney diseases including IgA nephropathy and diabetic nephropathy. Additionally, bacterial metabolites may be a source of uremic toxins. Thus, identification of diversity, composition, and metabolic and immunologic features of gut bacteria in chronic kidney diseases may help understand pathogenetic mechanism and develop therapy for diseases.
C1 [Xie, Ao; Sheng, Jie; Zheng, Feng] Dalian Med Univ, Hosp 2, Adv Inst Med Sci, Dalian 116044, Liaoning, Peoples R China.
C3 Dalian Medical University
RP Zheng, F (通讯作者)，Dalian Med Univ, Hosp 2, Adv Inst Med Sci, Dalian 116044, Liaoning, Peoples R China.
EM zheng-feng@dmu.edu.cn
FU National Natural Science Foundation of China [81370460, 81670668]
FX Supported by the National Natural Science Foundation of China (No.
   81370460 and 81670668)
NR 14
TC 3
Z9 5
U1 6
U2 34
PU SPRINGER
PI NEW YORK
PA 233 SPRING ST, NEW YORK, NY 10013 USA
SN 1672-0415
EI 1993-0402
J9 CHIN J INTEGR MED
JI Chin. J. Integr. Med.
PD JUN
PY 2018
VL 24
IS 6
BP 406
EP 408
DI 10.1007/s11655-017-2927-5
PG 3
WC Integrative & Complementary Medicine
WE Science Citation Index Expanded (SCI-EXPANDED)
SC Integrative & Complementary Medicine
GA GI1YU
UT WOS:000434167400002
PM 29651674
DA 2023-02-20
ER

PT J
AU Vaziri, ND
   Wong, J
   Pahl, M
   Piceno, YM
   Yuan, J
   DeSantis, TZ
   Ni, ZM
   Nguyen, TH
   Andersen, GL
AF Vaziri, Nosratola D.
   Wong, Jakk
   Pahl, Madeleine
   Piceno, Yvette M.
   Yuan, Jun
   DeSantis, Todd Z.
   Ni, Zhenmin
   Nguyen, Tien-Hung
   Andersen, Gary L.
TI Chronic kidney disease alters intestinal microbial flora
SO KIDNEY INTERNATIONAL
LA English
DT Article
DE diet; ESRD; gut microbiome; inflammation; uremia
ID CHRONIC-RENAL-FAILURE; SIZED POLYETHYLENE-GLYCOLS;
   GASTROINTESTINAL-TRACT; FECAL MICROBIOTA; HOST; GUT; BACTERIA; UREMIA;
   RATS; INFLAMMATION
AB The population of microbes (microbiome) in the intestine. is a symbiotic ecosystem conferring trophic and protective functions. Since the biochemical environment shapes the structure and function of the microbiome, we tested whether uremia and/or dietary and pharmacologic interventions in chronic kidney disease alters the microbiome. To identify different microbial populations, microbial DNA was isolated from the stools of 24 patients with end-stage renal disease (ESRD) and 12 healthy persons, and analyzed by phylogenetic microarray. There were marked differences in the abundance of 190 bacterial operational taxonomic units (OTUs) between the ESRD and control groups. OTUs from Brachybacterium, Catenibacterium, Enterobacteriaceae, Halomonadaceae, Moraxellaceae, Nesterenkonia, Polyangiaceae, Pseudomonadaceae, and Thiothrix families were markedly increased in patients with ESRD. To isolate the effect of uremia from inter-individual variations, comorbid conditions, and dietary and medicinal interventions, rats were studied 8 weeks post 5/6 nephrectomy or sham operation. This showed a significant difference in the abundance of 175 bacterial OTUs between the uremic and control animals, most notably as decreases in the Lactobacillaceae and Prevotellaceae families. Thus, uremia profoundly alters the composition of the gut microbiome. The biological impact of this phenomenon is unknown and awaits further investigation. Kidney International (2013) 83, 308-315; doi:10.1038/ki.2012.345; published online 19 September 2012
C1 [Vaziri, Nosratola D.; Pahl, Madeleine; Yuan, Jun; Ni, Zhenmin] UC Irvine Med Ctr, Div Nephrol & Hypertens, Orange, CA 92868 USA.
   [Wong, Jakk; Piceno, Yvette M.; Nguyen, Tien-Hung; Andersen, Gary L.] Univ Calif Berkeley, Lawrence Berkeley Natl Lab, Ctr Environm Biotechnol, Berkeley, CA 94720 USA.
   [DeSantis, Todd Z.] Second Genome, San Bruno, CA USA.
C3 University of California System; University of California Irvine; United
   States Department of Energy (DOE); Lawrence Berkeley National
   Laboratory; University of California System; University of California
   Berkeley
RP Vaziri, ND (通讯作者)，UC Irvine Med Ctr, Div Nephrol & Hypertens, Suite 400,City Tower,101 City Dr, Orange, CA 92868 USA.
EM ndvaziri@uci.edu
RI Andersen, Gary/G-2792-2015; Piceno, Yvette/I-6738-2016
OI Andersen, Gary/0000-0002-1618-9827; Piceno, Yvette/0000-0002-7915-4699
NR 46
TC 652
Z9 701
U1 11
U2 154
PU NATURE PUBLISHING GROUP
PI NEW YORK
PA 75 VARICK ST, 9TH FLR, NEW YORK, NY 10013-1917 USA
SN 0085-2538
J9 KIDNEY INT
JI Kidney Int.
PD FEB
PY 2013
VL 83
IS 2
BP 308
EP 315
DI 10.1038/ki.2012.345
PG 8
WC Urology & Nephrology
WE Science Citation Index Expanded (SCI-EXPANDED)
SC Urology & Nephrology
GA 085NM
UT WOS:000314621500020
PM 22992469
OA Bronze
HC Y
HP N
DA 2023-02-20
ER

PT J
AU Vasylyeva, TL
   Singh, R
AF Vasylyeva, Tetyana L.
   Singh, Ruchi
TI Gut Microbiome and Kidney Disease in Pediatrics: Does Connection Exist?
SO FRONTIERS IN MICROBIOLOGY
LA English
DT Review
DE gut microbiome; pediatrics; gut renal axis; inflammatory markers; kidney
   disease
ID DIET-INDUCED OBESITY; BOUND UREMIC TOXINS; IN-VIVO ASSESSMENT;
   INTESTINAL MICROBIOTA; GERM-FREE; GASTROINTESTINAL-TRACT; COMMENSAL
   BACTERIA; DELIVERY MODE; LACTIC-ACID; P-CRESOL
AB Child development is a unique and continuous process that is impacted by genetics and environmental factors. Gut microbiome changes with development and depends on the stage of gut maturation, nutrition, and overall health. In spite of emerging data and active study in adults, the gut-renal axis in pediatrics has not been well considered and investigated. This review will focus on the current knowledge of gut microbiota impacts on kidney disease with extrapolation to the pediatric population.
C1 [Vasylyeva, Tetyana L.; Singh, Ruchi] Texas Tech Univ, Hlth Sci Ctr, Dept Pediat, Amarillo, TX USA.
C3 Texas Tech University System; Texas Tech University; Texas Tech
   University Health Science Center; Texas Tech University Health Sciences
   Center Amarillo
RP Vasylyeva, TL (通讯作者)，Texas Tech Univ, Hlth Sci Ctr, Dept Pediat, Amarillo, TX USA.
EM tetyana.vasylyeva@ttuhsc.edu
RI Vasylyeva, Tetyana/ABB-8957-2020
OI Vasylyeva, Tetyana L./0000-0003-3236-985X
NR 93
TC 3
Z9 4
U1 3
U2 31
PU FRONTIERS MEDIA SA
PI LAUSANNE
PA AVENUE DU TRIBUNAL FEDERAL 34, LAUSANNE, CH-1015, SWITZERLAND
SN 1664-302X
J9 FRONT MICROBIOL
JI Front. Microbiol.
PD MAR 3
PY 2016
VL 7
AR 235
DI 10.3389/fmicb.2016.00235
PG 8
WC Microbiology
WE Science Citation Index Expanded (SCI-EXPANDED)
SC Microbiology
GA DF2WV
UT WOS:000371206000001
PM 26973613
OA gold, Green Published, Green Accepted
DA 2023-02-20
ER

PT J
AU Shah, NB
   Nigwekar, SU
   Kalim, S
   Lelouvier, B
   Servant, F
   Dalal, M
   Krinsky, S
   Fasano, A
   Tolkoff-Rubin, N
   Allegretti, AS
AF Shah, Neal B.
   Nigwekar, Sagar U.
   Kalim, Sahir
   Lelouvier, Benjamin
   Servant, Florence
   Dalal, Monika
   Krinsky, Scott
   Fasano, Alessio
   Tolkoff-Rubin, Nina
   Allegretti, Andrew S.
TI The Gut and Blood Microbiome in IgA Nephropathy and Healthy Controls
SO KIDNEY360
LA English
DT Article
DE glomerular and tubulointerstitial diseases; 16S; bacterial DNA; blood
   microbiome; gastrointestinal microbiome; gut microbiome; IgA
   glomerulonephritis; IgA nephropathy; L-form bacteria; microbiota
ID INTESTINAL MICROBIOTA; DYSBIOSIS; BACTERIA; IMMUNITY; DISEASE
AB Background IgA nephropathy (IgAN) has been associated with gut dysbiosis, intestinal membrane disruption, and translocation of bacteria into blood. Our study aimed to understand the association of gut and blood microbiomes in patients with IgAN in relation to healthy controls. Methods We conducted a case-control study with 20 patients with progressive IgAN, matched with 20 healthy controls, and analyzed bacterial DNA quantitatively in blood using 16S PCR and qualitatively in blood and stool using 16S metagenomic sequencing. We conducted between-group comparisons as well as comparisons between the blood and gut microbiomes. Results Higher median 16S bacterial DNA in blood was found in the IgAN group compared with the healthy controls group (7410 versus 6030 16S rDNA copies/ml blood, P50.04). a- and b-Diversity in both blood and stool was largely similar between the IgAN and healthy groups. In patients with IgAN, in comparison with healthy controls, we observed higher proportions of the class Coriobacteriia and species of the genera Legionella, Enhydrobacter, and Parabacteroides in blood, and species of the genera Bacteroides, Escherichia-Shigella, and some Ruminococcus in stool. Taxa distribution were markedly different between the blood and stool samples of each subject in both IgAN and healthy groups, without any significant correlation between corresponding gut and blood phyla. Conclusions Important bacterial taxonomic differences, quantitatively in blood and qualitatively in both blood and stool samples, that were detected between IgAN and healthy groups warrant further investigation into their roles in the pathogenesis of IgAN. Although gut bacterial translocation into blood may be one of the potential sources of the blood microbiome, marked taxonomic differences between gut and blood samples in each subject in both groups confirms that the blood microbiome does not directly reflect the gut microbiome. Further research is needed into other possible sites of origin and internal regulation of the blood microbiome.
C1 [Shah, Neal B.; Dalal, Monika] Johns Hopkins Bayview Med Ctr, Div Hosp Med, Dept Med, Room 260,MEL East Tower,5200 Eastern Ave, Baltimore, MD 21224 USA.
   [Nigwekar, Sagar U.; Kalim, Sahir; Krinsky, Scott; Tolkoff-Rubin, Nina; Allegretti, Andrew S.] Massachusetts Gen Hosp, Dept Med, Div Nephrol, Boston, MA 02114 USA.
   [Lelouvier, Benjamin; Servant, Florence] Vaiomer SAS, Labege, France.
   [Fasano, Alessio] Massachusetts Gen Hosp Children, Ctr Celiac Res, Div Pediat Gastroenterol & Nutr, Boston, MA USA.
C3 Johns Hopkins University; Johns Hopkins Medicine; Harvard University;
   Massachusetts General Hospital
RP Shah, NB (通讯作者)，Johns Hopkins Bayview Med Ctr, Div Hosp Med, Dept Med, Room 260,MEL East Tower,5200 Eastern Ave, Baltimore, MD 21224 USA.
EM nshah74@jhmi.edu
OI Fasano, Alessio/0000-0002-2134-0261; Servant,
   Florence/0000-0003-1063-6531; SHAH, NEAL/0000-0002-9372-5187
FU Massachusetts General Hospital Nephrology Division funds
FX The study was internally supported by Massachusetts General Hospital
   Nephrology Division funds.
NR 47
TC 8
Z9 8
U1 0
U2 4
PU AMER SOC NEPHROLOGY
PI WASHINGTON
PA 1401 H Street NW, Suite 900, WASHINGTON, DC 20005, UNITED STATES
SN 2641-7650
J9 KIDNEY360
JI Kidney360
PD AUG 26
PY 2021
VL 2
IS 8
BP 1261
EP 1274
DI 10.34067/KID.0000132021
PG 14
WC Urology & Nephrology
WE Emerging Sources Citation Index (ESCI)
SC Urology & Nephrology
GA 6F8OG
UT WOS:000884317800007
PM 35369657
OA gold, Green Published
DA 2023-02-20
ER

PT J
AU Liu, XY
   Li, J
   Zhang, YM
   Fan, LY
   Xia, YL
   Wu, YY
   Chen, JR
   Zhao, XY
   Gao, QN
   Xu, B
   Nie, CL
   Li, ZY
   Tong, AP
   Wang, WJ
   Cai, J
AF Liu, Xin-Yu
   Li, Jing
   Zhang, Yamei
   Fan, Luyun
   Xia, Yanli
   Wu, Yongyang
   Chen, Junru
   Zhao, Xinyu
   Gao, Qiannan
   Xu, Bing
   Nie, Chunlai
   Li, Zhengyu
   Tong, Aiping
   Wang, Wenjie
   Cai, Jun
TI Kidney microbiota dysbiosis contributes to the development of
   hypertension
SO GUT MICROBES
LA English
DT Article
DE Gut microbiota translocation; kidney microbiota; cell-wall-deficient
   bacteria; L-form bacteria; sIgA-coated bacteria; IgA protease; bacterial
   translocation; hypertension; dietary intervention
ID GUT MICROBIOTA; CLINICAL-TRIAL; BLOOD-PRESSURE; DIET; BACTERIA; DISEASE;
   COMPLEX; DISSEMINATION; TRANSLOCATION; DYSLIPIDEMIA
AB Gut microbiota dysbiosis promotes metabolic syndromes (e.g., hypertension); however, the patterns that drive hypertensive pathology and could be targeted for therapeutic intervention are unclear. We hypothesized that gut microbes might translocate to the kidney to trigger hypertension. We aimed to uncover their method of colonization, and thereby how to maintain blood pressure homeostasis. Using combined approaches based on fluorescence in situ hybridization (FISH) and immunofluorescence staining, electron microscopy analysis, bacterial cultures, species identification, and RNA-sequencing-based meta-transcriptomics, we first demonstrated the presence of bacteria within the kidney of spontaneously hypertensive rats (SHRs) and its normotensive counterpart, Wistar-Kyoto rats (WKYs), and patients with hypertension. Translocated renal bacteria were coated with secretory IgA (sIgA) or remained dormant in the L-form. Klebsiella pneumoniae (K.pn) was identified in the kidneys of germ-free (GF) mice following intestinal transplantation, which suggested an influx of gut bacteria into the kidneys. Renal bacterial taxa and their function are associated with hypertension. Hypertensive hosts showed increased richness in the pathobionts of their kidneys, which were partly derived from the gastrointestinal tract. We also demonstrated the indispensable role of bacterial IgA proteases in the translocation of live microbes. Furthermore, Tartary buckwheat dietary intervention reduced blood pressure and modulated the core renal flora-host ecosystem to near-normal states. Taken together, the unique patterns of viable and dormant bacteria in the kidney provide insight into the pathogenesis of non-communicable chronic diseases and cardiometabolic diseases (e.g., hypertension), and may lead to potential novel microbiota-targeted dietary therapies.
C1 [Liu, Xin-Yu; Zhao, Xinyu; Nie, Chunlai; Tong, Aiping] Sichuan Univ, West China Hosp, State Key Lab Biotherapy, Chengdu 610041, Peoples R China.
   [Liu, Xin-Yu; Zhao, Xinyu; Nie, Chunlai; Tong, Aiping] Sichuan Univ, West China Hosp, Canc Ctr, Chengdu 610041, Peoples R China.
   [Li, Jing; Fan, Luyun; Gao, Qiannan; Wang, Wenjie; Cai, Jun] Chinese Acad Med Sci & Peking Union Med Coll, Fuwai Hosp, Hypertens Ctr, Natl Ctr Cardiovasc Dis,State Key Lab Cardiovasc, Beijing 100037, Peoples R China.
   [Li, Jing] Capital Med Univ, Beijing Chaoyang Hosp, Heart Ctr, Beijing, Peoples R China.
   [Li, Jing] Capital Med Univ, Beijing Chaoyang Hosp, Beijing Key Lab Hypertens, Beijing, Peoples R China.
   [Zhang, Yamei; Xia, Yanli] Chengdu Univ, Clin Genet Lab, Affiliated Hosp, Chengdu, Peoples R China.
   [Zhang, Yamei; Xia, Yanli] Chengdu Univ, Clin Med Coll, Chengdu, Peoples R China.
   [Zhang, Yamei; Xia, Yanli] Chengdu Univ, Sch Food & Biol Engn, Chengdu, Peoples R China.
   [Wu, Yongyang] Fujian Med Univ, Affiliated Sanming Hosp 1, Dept Urol, Sanming, Peoples R China.
   [Chen, Junru] CITIC Xiangya, Reprod & Genet Hosp, Changsha, Peoples R China.
   [Xu, Bing] Univ Chinese Acad Sci, Dept Proctol, Shenzhen Hosp Guang Ming, Shenzhen, Peoples R China.
   [Li, Zhengyu] Sichuan Univ, West China Univ Hosp 2, Dept Obstet & Gynecol,Minist Educ, Key Lab Birth Defects & Related Dis Women & Child, Chengdu, Peoples R China.
C3 Sichuan University; Sichuan University; Chinese Academy of Medical
   Sciences - Peking Union Medical College; Fu Wai Hospital - CAMS; Peking
   Union Medical College; Capital Medical University; Capital Medical
   University; Chengdu University; Chengdu University; Chengdu University;
   Fujian Medical University; Central South University; Chinese Academy of
   Sciences; University of Chinese Academy of Sciences, CAS; Sichuan
   University
RP Liu, XY (通讯作者)，Sichuan Univ, West China Hosp, State Key Lab Biotherapy, Chengdu 610041, Peoples R China.; Liu, XY (通讯作者)，Sichuan Univ, West China Hosp, Canc Ctr, Chengdu 610041, Peoples R China.; Cai, J (通讯作者)，Chinese Acad Med Sci & Peking Union Med Coll, Fuwai Hosp, Hypertens Ctr, Natl Ctr Cardiovasc Dis,State Key Lab Cardiovasc, Beijing 100037, Peoples R China.
EM xinyuliu@scu.edu.cn; caijun@fuwaihaspital.org
FU National Natural Science Foundation of China [81630014, 81825002];
   Beijing Outstanding Young Scientist Program [BJJWZYJH01201910023029];
   Sichuan Science and Technology Program [2017SZ0057, 2020YFH0095];
   Sichuan Key Laboratory Open Fund of Xichang University [SZKF2104]
FX This work was supported in part by the National Natural Science
   Foundation of China (81630014 and 81825002 to Cai J), Beijing
   Outstanding Young Scientist Program (BJJWZYJH01201910023029 to Cai J),
   Sichuan Science and Technology Program (2017SZ0057 to Zhou B and
   2020YFH0095 to Liu XY) and Sichuan Key Laboratory Open Fund of Xichang
   University (SZKF2104 to Liu XY).
NR 93
TC 0
Z9 0
U1 13
U2 13
PU TAYLOR & FRANCIS INC
PI PHILADELPHIA
PA 530 WALNUT STREET, STE 850, PHILADELPHIA, PA 19106 USA
SN 1949-0976
EI 1949-0984
J9 GUT MICROBES
JI Gut Microbes
PD DEC 31
PY 2022
VL 14
IS 1
AR 2143220
DI 10.1080/19490976.2022.2143220
PG 25
WC Gastroenterology & Hepatology; Microbiology
WE Science Citation Index Expanded (SCI-EXPANDED)
SC Gastroenterology & Hepatology; Microbiology
GA 6D4YU
UT WOS:000882698900001
PM 36369946
OA gold, Green Accepted
DA 2023-02-20
ER

PT J
AU Li, YM
   Dai, MH
   Yan, JQ
   Liu, F
   Wang, X
   Lin, LZ
   Huang, M
   Li, CF
   Wen, R
   Qin, J
   Xu, H
AF Li, Yueming
   Dai, Minhui
   Yan, Jianqin
   Liu, Fang
   Wang, Xi
   Lin, Lizhen
   Huang, Mei
   Li, Cuifang
   Wen, Rui
   Qin, Jiao
   Xu, Hui
TI Colonic dialysis can influence gut flora to protect renal function in
   patients with pre-dialysis chronic kidney disease
SO SCIENTIFIC REPORTS
LA English
DT Article
ID MICROBIOME; DYSBIOSIS; SULFATE; TOXINS; BOWEL
AB Chronic kidney disease (CKD) is a major public health burden around the world. The gut microbiome may contribute to CKD progression and serve as a promising therapeutic target. Colonic dialysis has long been used in China to help remove gut-derived toxins to delay CKD progression. Since disturbances in the gut biome may influence disease progression, we wondered whether colonic dialysis may mitigate the condition by influencing the biome. We compared the gut microbiota, based on 16S rRNA gene sequencing, in fecal samples of 25 patients with CKD (stages 3-5) who were receiving colonic dialysis(group CD), 25 outpatients with CKD not receiving colonic dialysis(group OP), and 34 healthy subjects(group HS). Richness of gut microbiota was similar between patients on colonic dialysis and healthy subjects, and richness in these two groups was significantly higher than that in patients not on colonic dialysis. Colonic dialysis also altered the profile of microbes in the gut of CKD patients, bringing it closer to the profile in healthy subjects. Colonic dialysis may protect renal function in pre-dialysis CKD by mitigating dysbiosis of gut microbiota.
C1 [Li, Yueming; Li, Cuifang; Xu, Hui] Cent South Univ, Xiangya Hosp, Dept Nephrol, 87 Xiangya Rd, Changsha 410008, Hunan, Peoples R China.
   [Li, Yueming; Wen, Rui; Qin, Jiao] Univ South China, Dept Nephrol, Affiliated Changsha Cent Hosp, 161 Shaoshan Rd, Changsha 410004, Hunan, Peoples R China.
   [Dai, Minhui; Wang, Xi] Cent South Univ, Xiangya Hosp, Dept Clin Dietitian, 87 Xiangya Rd, Changsha 410008, Hunan, Peoples R China.
   [Yan, Jianqin] Cent South Univ, Xiangya Hosp, Dept Anesthesiol, 87 Xiangya Rd, Changsha 410008, Hunan, Peoples R China.
   [Liu, Fang] Cent South Univ, Xiangya Hosp, Hlth Management Ctr, 87 Xiangya Rd, Changsha 410008, Hunan, Peoples R China.
   [Lin, Lizhen; Huang, Mei] Cent South Univ, Xiangya Hosp, Dept Endocrinol, 87 Xiangya Rd, Changsha 410008, Hunan, Peoples R China.
C3 Central South University; University of South China; Central South
   University; Central South University; Central South University; Central
   South University
RP Xu, H (通讯作者)，Cent South Univ, Xiangya Hosp, Dept Nephrol, 87 Xiangya Rd, Changsha 410008, Hunan, Peoples R China.
EM xuhuiye@csu.edu.cn
RI LI, Yue/GRS-8071-2022
FU Hunan Provincial Natural Science Foundation - Youth Foundation
   [2019JJ50962, 2020JJ5611]; Hunan Provincial Health Commission [B2019143]
FX This work was supported by the Hunan Provincial Natural Science
   Foundation - Youth Foundation (2019JJ50962, 2020JJ5611) and the Hunan
   Provincial Health Commission (B2019143).
NR 43
TC 4
Z9 4
U1 2
U2 7
PU NATURE PORTFOLIO
PI BERLIN
PA HEIDELBERGER PLATZ 3, BERLIN, 14197, GERMANY
SN 2045-2322
J9 SCI REP-UK
JI Sci Rep
PD JUN 17
PY 2021
VL 11
IS 1
AR 12773
DI 10.1038/s41598-021-91722-1
PG 9
WC Multidisciplinary Sciences
WE Science Citation Index Expanded (SCI-EXPANDED)
SC Science & Technology - Other Topics
GA SX0PS
UT WOS:000664914900027
PM 34140540
OA Green Published, gold
DA 2023-02-20
ER

PT J
AU Wu, HW
   Tang, D
   Zheng, FP
   Li, SS
   Zhang, XZ
   Yin, LH
   Liu, FN
   Dai, Y
AF Wu, Hongwei
   Tang, Donge
   Zheng, Fengping
   Li, Shanshan
   Zhang, Xinzhou
   Yin, Lianghong
   Liu, Fanna
   Dai, Yong
TI Identification of a novel interplay between intestinal bacteria and
   metabolites in Chinese patients with IgA nephropathy via integrated
   microbiome and metabolome approaches
SO ANNALS OF TRANSLATIONAL MEDICINE
LA English
DT Article
DE Immunoglobulin A nephropathy (IgAN); microbiome; metabolome; metabolic
   network
ID GUT MICROBIOTA; KIDNEY AXIS; SEQUENCES; GENETICS; PROTEIN
AB Background: Immunoglobulin A nephropathy (IgAN) is the most common form of primary glomerulonephritis. The intestinal microbial ecosystem and metabolic network of IgAN have not been systematically analyzed. The present study aims to improve understanding of the gut microbiota and its metabolic capabilities to facilitate the development of diagnostic, therapeutic, and prognostic methods for IgAN.
   Methods: We characterized the gut microbiota and metabolic patterns of fecal and serum samples of IgAN patients and healthy controls from the south of China using 16s ribosomal RNA gene sequencing and liquid chromatography-tandem mass spectrometry, respectively, and bioinformatics approaches.
   Results: We found that the relative abundances of Streptococcus and Enterococcus were higher in IgAN patients, whereas Bacteroidetes and Bacteroides were lower. Changes in the gut microbiota of IgAN affected the metabolism and absorbance of microbiota-associated metabolites, in particular polyunsaturated fatty acids, free amino acid, and oligopeptides, and activated the phenylalanine metabolism pathway, thereby constructing a unique metabolic system of IgAN. We identified six pivotal metabolites, including bilirubin, trimethoprim, stearamide, phenylalanine, cis-9,10-epoxystearic acid, and phosphatidylethanolamine 17:0, that connected the metabolic networks of the gut and blood. Additionally, 5-hydroxyeicosatetraenoic acid and 5-hydroxy-6E,8Z,11Z-eicosatrienoic acid were shown to be associated with the classification of glomerular sclerosis.
   Conclusions: We establish a relational network between microbiota, fecal metabolites, and serum metabolites in IgAN. The core microbiota and metabolites identified have promising value in therapeutic applications.
C1 [Wu, Hongwei; Yin, Lianghong; Liu, Fanna] Jinan Univ, Affiliated Hosp 1, Dept Nephrol & Blood Purificat, Guangzhou, Peoples R China.
   [Tang, Donge; Zheng, Fengping; Li, Shanshan; Zhang, Xinzhou; Dai, Yong] Jinan Univ, Southern Univ Sci & Technol, Affiliated Hosp 1, Clin Med Coll 2,Shenzhen Peoples Hosp, Shenzhen, Peoples R China.
C3 Jinan University; Jinan University; Southern University of Science &
   Technology
RP Dai, Y (通讯作者)，Jinan Univ, Southern Univ Sci & Technol, Affiliated Hosp 1, Clin Med Coll 2,Shenzhen Peoples Hosp, Shenzhen, Peoples R China.; Yin, LH; Liu, FN (通讯作者)，Jinan Univ, Affiliated Hosp 1, Guangzhou, Peoples R China.
EM yin-yun@126.com; 13560421216@126.com; daiyong22@aliyun.com
RI Li, Shanshan/HLH-7747-2023
FU National Natural Science Foundation of China [81671596]; National
   Science Foundation for Young Scientists of China [31700795]; Education
   Innovation Project for Graduates of Guangzhou, China [2020XLLT10];
   Twenty-one Teaching Reform Project of Jinan University [JG2019044]
FX This work was supported by the National Natural Science Foundation of
   China (No. 81671596), The National Science Foundation for Young
   Scientists of China (No. 31700795), The Education Innovation Project for
   Graduates of Guangzhou, China (No. 2020XLLT10), The Twenty-one Teaching
   Reform Project of Jinan University (No. JG2019044).
NR 44
TC 10
Z9 11
U1 8
U2 17
PU AME PUBL CO
PI SHATIN
PA FLAT-RM C 16F, KINGS WING PLAZA 1, NO 3 KWAN ST, SHATIN, HONG KONG
   00000, PEOPLES R CHINA
SN 2305-5839
EI 2305-5847
J9 ANN TRANSL MED
JI ANN. TRANSL. MED.
PD JAN
PY 2021
VL 9
IS 1
AR 32
DI 10.21037/atm-20-2506
PG 24
WC Oncology; Medicine, Research & Experimental
WE Science Citation Index Expanded (SCI-EXPANDED)
SC Oncology; Research & Experimental Medicine
GA RO2QD
UT WOS:000640889600013
PM 33553325
OA Green Published, gold
DA 2023-02-20
ER

PT J
AU Cai, KD
   Ma, YH
   Cai, FH
   Huang, XH
   Xiao, L
   Zhong, CY
   Ren, PP
   Luo, Q
   Chen, JH
   Han, F
AF Cai, Kedan
   Ma, Yanhong
   Cai, Fanghao
   Huang, Xiaohan
   Xiao, Liang
   Zhong, Chenyu
   Ren, Pingping
   Luo, Qun
   Chen, Jianghua
   Han, Fei
TI Changes of gut microbiota in diabetic nephropathy and its effect on the
   progression of kidney injury
SO ENDOCRINE
LA English
DT Article
DE Diabetic nephropathy; Gut microbiome; Short chain fatty acid; Butyrate;
   Autophagy
ID CHAIN FATTY-ACIDS; INTESTINAL MICROBIOTA; ASSOCIATION; BUTYRATE;
   AUTOPHAGY; INHIBITION
AB Purpose We aimed to illustrate gut microbiota and short chain fatty acid (SCFA) levels in diabetic nephropathy (DN) patients, and investigate the mechanism of sodium butyrate in diabetic mellitus (DM) rats. Methods Gut microbiota and serum SCFA levels were measured by 16S rDNA and GC-MS. After being built by streptozotocin (DM rats), the DM rats were administered 300 mg/kg sodium butyrate for 12 weeks (DM + BU rats). Gut microbiota, serum and fecal butyrate level were measured. RT-PCR, WB and transmission electron microscopy were performed to explore LC3mRNA or LC3B protein expression, and autophagosomes in kidney tissues. AMPK/mTOR protein expression in renal tissue were also measured. Results The gut microbial dysbiosis was found in DM and DN groups, and some SCFAs-producing bacteria were decreased in DN group. The serum butyrate concentrations were lower in SCFA-DN group compared with SCFA-HC group and SCFA-DM group in the other cohort. Serum butyrate level was positively correlated with eGFR. Sodium butyrate increased serum and fecal butyrate levels, and improved the enlargement of glomerular area and fibronectin and collagen IV expressions in renal tissues in DM + BU rats. The LC3 mRNA, LC3BII/I ratio and number of autophagosomes were increased in renal tissue of DM + BU rats. Higher p-AMPK/AMPK ratio and lower p-mTOR/ mTOR ratio were shown in renal tissue of DM + BU rats compared with DM rats. Conclusions We found the decrease in SCFAs-producing bacteria and low SCFAs concentrations in DN patients. Oral butyrate supplementation may improve kidney injury in DM rats, possibly by increasing autophagy via activating AMPK/mTOR pathway.
C1 [Cai, Kedan; Zhong, Chenyu; Luo, Qun] Univ Chinese Acad Sci, Ningbo Inst Life & Hlth Ind, HwaMei Hosp, Ningbo, Peoples R China.
   [Cai, Kedan; Ma, Yanhong; Cai, Fanghao; Huang, Xiaohan; Xiao, Liang; Ren, Pingping; Chen, Jianghua; Han, Fei] Zhejiang Univ, Inst Nephrol, Affiliated Hosp 1,Kidney Dis Ctr, Coll Med,Key Lab Kidney Dis Prevent & Contro, Hangzhou, Zhejiang, Peoples R China.
C3 Chinese Academy of Sciences; University of Chinese Academy of Sciences,
   CAS; Zhejiang University
RP Han, F (通讯作者)，Zhejiang Univ, Inst Nephrol, Affiliated Hosp 1,Kidney Dis Ctr, Coll Med,Key Lab Kidney Dis Prevent & Contro, Hangzhou, Zhejiang, Peoples R China.
EM hanf8876@zju.edu.cn
RI Xiao, Liang/HCI-1002-2022; MA, YAN/HHN-2912-2022
OI Xiao, Liang/0000-0003-0312-7149; 
FU National Key R&D Program of China [2018YFC1314003]; Zhejiang Provincial
   Natural Science Foundation of China [LY20H05005, Q19H050030]; Medical
   Scientific Research Foundation of Zhejiang Province, China [2019KY174];
   Ningbo Public Service Technology Foundation, China [2019C50084]
FX This study was supported by the funds from National Key R&D Program of
   China (2018YFC1314003), Zhejiang Provincial Natural Science Foundation
   of China (LY20H05005, Q19H050030), Medical Scientific Research
   Foundation of Zhejiang Province, China (2019KY174) and Ningbo Public
   Service Technology Foundation, China (2019C50084).
NR 45
TC 9
Z9 9
U1 8
U2 19
PU SPRINGER
PI NEW YORK
PA ONE NEW YORK PLAZA, SUITE 4600, NEW YORK, NY, UNITED STATES
SN 1355-008X
EI 1559-0100
J9 ENDOCRINE
JI Endocrine
PD MAY
PY 2022
VL 76
IS 2
BP 294
EP 303
DI 10.1007/s12020-022-03002-1
EA MAR 2022
PG 10
WC Endocrinology & Metabolism
WE Science Citation Index Expanded (SCI-EXPANDED)
SC Endocrinology & Metabolism
GA 0Z0WQ
UT WOS:000764586400001
PM 35246764
OA Green Submitted
DA 2023-02-20
ER

PT J
AU Pan, LB
   Han, P
   Ma, SR
   Peng, R
   Wang, C
   Kong, WJ
   Cong, L
   Fu, J
   Zhang, ZW
   Yu, H
   Wang, Y
   Jiang, JD
AF Pan, Libin
   Han, Pei
   Ma, Shurong
   Peng, Ran
   Wang, Can
   Kong, Weijia
   Cong, Lin
   Fu, Jie
   Zhang, Zhengwei
   Yu, Hang
   Wang, Yan
   Jiang, Jiandong
TI Abnormal metabolism of gut microbiota reveals the possible molecular
   mechanism of nephropathy induced by hyperuricemia
SO ACTA PHARMACEUTICA SINICA B
LA English
DT Article
DE Hyperuricemia; Renal function; Gut microbiota; Metabolomics; Urease
ID CHRONIC KIDNEY-DISEASE; URIC-ACID; AMINO-ACIDS; RENAL METABOLISM;
   P-CRESOL; XANTHINE-OXIDASE; IN-VIVO; GLUTAMINE; GLYCINE; SERINE
AB The progression of hyperuricemia disease is often accompanied by damage to renal function. However, there are few studies on hyperuricemia nephropathy, especially its association with intestinal flora. This study combines metabolomics and gut microbiota diversity analysis to explore metabolic changes using a rat model as well as the changes in intestinal flora composition. The results showed that amino acid metabolism was disturbed with serine, glutamate and glutamine being downregulated whilst glycine, hydroxyproline and alanine being upregulated. The combined glycine, serine and glutamate could predict hyperuricemia nephropathy with an area under the curve of 1.00. Imbalanced intestinal flora was also observed. Flavobacterium, Myroides, Corynebacterium, Alcaligenaceae, Oligella and other conditional pathogens increased significantly in the model group, while Blautia and Roseburia, the shortchain fatty acid producing bacteria, declined greatly. At phylum, family and genus levels, disordered nitrogen circulation in gut microbiota was detected. In the model group, the uric acid decomposition pathway was enhanced with reinforced urea liver-intestine circulation. The results implied that the intestinal flora play a vital role in the pathogenesis of hyperuricemia nephropathy. Hence, modulation of gut microbiota or targeting at metabolic enzymes, i.e., urease, could assist the treatment and prevention of this disease. (C) 2020 Chinese Pharmaceutical Association and Institute of Materia Medica, Chinese Academy of Medical Sciences. Production and hosting by Elsevier B.V.
C1 [Pan, Libin; Han, Pei; Ma, Shurong; Peng, Ran; Wang, Can; Cong, Lin; Fu, Jie; Zhang, Zhengwei; Yu, Hang; Wang, Yan; Jiang, Jiandong] Chinese Acad Med Sci, Inst Mat Med, State Key Lab Bioact Subst & Funct Nat Med, Peking Union Med Coll, Beijing 100050, Peoples R China.
   [Kong, Weijia] Chinese Acad Med Sci, Inst Med Biotechnol, Peking Union Med Coll, Beijing 100050, Peoples R China.
C3 Chinese Academy of Medical Sciences - Peking Union Medical College;
   Institute of Materia Medica - CAMS; Peking Union Medical College;
   Chinese Academy of Medical Sciences - Peking Union Medical College;
   Institute of Medicinal Biotechnology - CAMS; Peking Union Medical
   College
RP Wang, Y; Jiang, JD (通讯作者)，Chinese Acad Med Sci, Inst Mat Med, State Key Lab Bioact Subst & Funct Nat Med, Peking Union Med Coll, Beijing 100050, Peoples R China.
EM wangyan@imm.ac.cn; jiang.jdong@163.com
RI Yu, Hang/GQQ-6321-2022
OI Yu, Hang/0000-0001-7419-3202
FU National Natural Science Foundation of China [81573493, 81973290]; CAMS
   Innovation Fund for Medical Sciences (CIFMS, China) [2016-I2M-3-011];
   Beijing Key Laboratory of Non-Clinical Drug Metabolism and PK/PDstudy
   (China) [Z141102004414062]; NationalMegaproject for Innovative Drugs
   (China) [2018ZX09711001-002-002, 2018ZX09302015]; Beijing Natural
   Sciences Fund Key Projects [7181007]
FX The project was supported by the National Natural Science Foundation of
   China (Nos. 81573493 and 81973290), CAMS Innovation Fund for Medical
   Sciences (CIFMS, No. 2016-I2M-3-011, China), Beijing Key Laboratory of
   Non-Clinical Drug Metabolism and PK/PDstudy (Z141102004414062, China),
   theNationalMegaproject for Innovative Drugs (Nos. 2018ZX09711001-002-002
   and 2018ZX09302015, China), and Beijing Natural Sciences Fund Key
   Projects (NO. 7181007). We also thank Shimadzu (China) Co., Ltd. for the
   technological supports in this study.
NR 76
TC 56
Z9 62
U1 19
U2 82
PU INST MATERIA MEDICA, CHINESE ACAD MEDICAL SCIENCES
PI BEIJING
PA C/O EDITORIAL BOARD OF ACTA PHARMACEUTICA SINICA, 1 XIANNONGTAN ST,
   BEIJING, 100050, PEOPLES R CHINA
SN 2211-3835
EI 2211-3843
J9 ACTA PHARMACOL SIN B
JI Acta Pharm. Sin. B
PD FEB
PY 2020
VL 10
IS 2
BP 249
EP 261
DI 10.1016/j.apsb.2019.10.007
PG 13
WC Pharmacology & Pharmacy
WE Science Citation Index Expanded (SCI-EXPANDED)
SC Pharmacology & Pharmacy
GA KM5QD
UT WOS:000514192000004
PM 32082971
OA Green Published, gold
DA 2023-02-20
ER

PT J
AU Zhang, P
   Fang, JL
   Li, GH
   Zhang, L
   Lai, XQ
   Xu, L
   Liu, LH
   Xiong, YY
   Li, L
   Zhang, T
   Wan, J
   Xu, HL
   Chen, RX
   Zhang, WT
   Ma, JJ
   Chen, Z
AF Zhang, Peng
   Fang, Jiali
   Li, Guanghui
   Zhang, Lei
   Lai, Xingqiang
   Xu, Lu
   Liu, Luhao
   Xiong, Yunyi
   Li, Li
   Zhang, Tao
   Wan, Jiao
   Xu, Hailin
   Chen, Rongxin
   Zhang, Weiting
   Ma, Junjie
   Chen, Zheng
TI Sex Differences in Fecal Microbiota Correlation With Physiological and
   Biochemical Indices Associated With End-Stage Renal Disease Caused by
   Immunoglobulin a Nephropathy or Diabetes
SO FRONTIERS IN MICROBIOLOGY
LA English
DT Article
DE end-stage renal disease; IgA nephropathy; type-2 diabetes mellitus; gut
   microbiota; clinical immune indicators; chronic kidney disease
ID CHRONIC KIDNEY-DISEASE; GUT MICROBIOTA; INDOXYL SULFATE; ALL-CAUSE;
   PREVALENCE; IMPACT; CONSEQUENCES; INFLAMMATION; MICROFLORA; MORTALITY
AB This study investigated the sex-specific differences in the correlation between intestinal microbiota and end-stage renal disease. Here, we compared the differences in the gut microbiota of male and female healthy controls (HC) and patients with end-stage renal disease (ESRD) caused by immunoglobulin A (IgA) nephropathy (ESRD-IgAN) or type-2 diabetes mellitus (ESRD-T2DM) using high-throughput sequencing of the 16S rRNA gene. We also analyzed the correlation between gut microbiota and clinical immune indicators. We assigned 8, 10, 5, 7, 11, and 20 volunteers to female HC, ESRD-IgAN, and ESRD-T2DM, and male HC, ESRD-IgAN, and ESRD-T2DM, respectively. The results showed sex-specific differences in both physiological and biochemical indices and intestinal microbiota composition, as well as the correlation between them. The correlations between physiological and biochemical indices in men were significantly lower than those in women, especially for indices related to immunity, blood glucose, and cardiac color sonography. Urine output, lymphocyte ratio, serum albumin, blood calcium, dialysis status, serum urea nitrogen, urine protein, and diabetes significantly correlated with male fecal microbiota composition, whereas only creatinine and 2-h post-prandial blood glucose significantly correlated with female fecal microbiota composition. The top 50 dominant operational taxonomic units showed a stronger correlation with physiological and biochemical indices in samples obtained from females than from males. These differences highlight sex-specific differences in the effectiveness of ESRD prevention and treatments via regulating intestinal microbiota.
C1 [Zhang, Peng; Fang, Jiali; Li, Guanghui; Zhang, Lei; Lai, Xingqiang; Xu, Lu; Liu, Luhao; Xiong, Yunyi; Li, Li; Zhang, Tao; Wan, Jiao; Xu, Hailin; Chen, Rongxin; Zhang, Weiting; Ma, Junjie; Chen, Zheng] Guangzhou Med Univ, Affiliated Hosp 2, Organ Transplant Ctr, Guangzhou, Peoples R China.
C3 Guangzhou Medical University
RP Chen, Z (通讯作者)，Guangzhou Med Univ, Affiliated Hosp 2, Organ Transplant Ctr, Guangzhou, Peoples R China.
EM docchenzheng@163.com
FU Guangdong Provincial Natural Science Foundation [2018A030313434];
   Guangdong Provincial Medical Science Research Foundation [A2018259];
   Guangzhou Municipal Science and Technology Program [201904010006]
FX Funding This study was supported by the Guangdong Provincial Natural
   Science Foundation (No. 2018A030313434), the Guangdong Provincial
   Medical Science Research Foundation (No. A2018259), and the Guangzhou
   Municipal Science and Technology Program (No. 201904010006).
NR 59
TC 1
Z9 1
U1 1
U2 7
PU FRONTIERS MEDIA SA
PI LAUSANNE
PA AVENUE DU TRIBUNAL FEDERAL 34, LAUSANNE, CH-1015, SWITZERLAND
EI 1664-302X
J9 FRONT MICROBIOL
JI Front. Microbiol.
PD NOV 26
PY 2021
VL 12
AR 752393
DI 10.3389/fmicb.2021.752393
PG 12
WC Microbiology
WE Science Citation Index Expanded (SCI-EXPANDED)
SC Microbiology
GA XM5AA
UT WOS:000728838600001
PM 34899638
OA gold, Green Published
DA 2023-02-20
ER

PT J
AU Chung, S
   Barnes, JL
   Astroth, KS
AF Chung, SeonYoon
   Barnes, Jennifer L.
   Astroth, Kim Schafer
TI Gastrointestinal Microbiota in Patients with Chronic Kidney Disease: A
   Systematic Review
SO ADVANCES IN NUTRITION
LA English
DT Review
DE chronic kidney disease; gastrointestinal microbiota; microbiome;
   metabolite; nephropathy; systematic review
ID STAGE RENAL-DISEASE; GUT MICROBIOTA; FAECALIBACTERIUM-PRAUSNITZII;
   INTESTINAL MICROBIOTA; DIALYSIS PATIENTS; UREMIC TOXINS; P-CRESOL;
   HEMODIALYSIS; PROTEIN; HEALTH
AB Emerging evidence suggests that gastrointestinal (GI) microbiota dysbiosis is associated with chronic kidney disease (CKD) and metabolite concentrations. The purpose of this systematic review was to evaluate and contextualize the research characterizing GI microbiota in patients with CKD. We searched for full-text, peer-reviewed, English studies in PubMed, Cumulative Index to Nursing and Allied Health Literature, Web of Science, and Google Scholar using a combination of MeSH terms and keywords. Eleven of the 20 studies examined GI microbiota in patients with CKD, and 9 studies focused on the effect of interventions on GI microbiota or metabolites. Available data characterizing GI microbiota in patients with CKD suggest a decline in saccharolytic bacteria and an increase in fermenters of nitrogen-containing compounds, serving as a source for circulating uremic toxins. However, studies examined limited sets of predetermined microbes, which do not reflect the entire GI microbial community and its influence on host physiology. We recommend further studies examining the entire microbial community and the potential role in regulating host physiology in CKD.
C1 [Chung, SeonYoon] Univ Maryland, Sch Nursing, Org Syst & Adult Hlth Dept, Baltimore, MD 21201 USA.
   [Barnes, Jennifer L.] Illinois State Univ, Dept Family & Consumer Sci, Normal, IL 61761 USA.
   [Astroth, Kim Schafer] Illinois State Univ, Mennonite Coll Nursing, Normal, IL 61761 USA.
C3 University System of Maryland; University of Maryland Baltimore;
   Illinois State University; Illinois State University
RP Barnes, JL (通讯作者)，Illinois State Univ, Dept Family & Consumer Sci, Normal, IL 61761 USA.
EM jlbarn2@ilstu.edu
NR 84
TC 24
Z9 25
U1 1
U2 17
PU OXFORD UNIV PRESS
PI OXFORD
PA GREAT CLARENDON ST, OXFORD OX2 6DP, ENGLAND
SN 2161-8313
EI 2156-5376
J9 ADV NUTR
JI Adv. Nutr.
PD SEP
PY 2019
VL 10
IS 5
BP 888
EP 901
DI 10.1093/advances/nmz028
PG 14
WC Nutrition & Dietetics
WE Science Citation Index Expanded (SCI-EXPANDED)
SC Nutrition & Dietetics
GA JD6WL
UT WOS:000490122600013
PM 31165878
OA hybrid, Green Published
DA 2023-02-20
ER

PT J
AU Hu, XF
   Du, J
   Xie, YH
   Huang, Q
   Xiao, Y
   Chen, J
   Yan, SY
   Gong, ZC
   Ouyang, SX
AF Hu, Xiaofang
   Du, Jie
   Xie, Yuhong
   Huang, Qiong
   Xiao, Yi
   Chen, Juan
   Yan, Siyuan
   Gong, Zhicheng
   Ouyang, Shaxi
TI Fecal microbiota characteristics of Chinese patients with primary IgA
   nephropathy: a cross-sectional study
SO BMC NEPHROLOGY
LA English
DT Article
DE Immunoglobulin A nephropathy; Fecal microbiota; Bacterial diversity; Gut
   microbiota dysbiosis
ID B-CELL DIFFERENTIATION; GUT MICROBIOTA; PRIMARY GLOMERULONEPHRITIS;
   CELIAC-DISEASE; EXPRESSION; SUPPLEMENTATION; METABOLISM; DYSBIOSIS;
   BACTERIA; SPECTRUM
AB Background Growing evidence has shown that the gut-renal connection and gut microbiota dysbiosis play a critical role in immunoglobulin A nephropathy (IgAN). However, the fecal microbiome profile in Chinese patients with IgAN remains unknown. A cross-sectional study was designed for the first time to investigate the fecal microbiota compositions in patients with primary IgAN in China and to evaluate the relationship between the fecal microbiome and IgAN clinical presentation. Methods Fecal samples were collected from 17 IgAN patients and 18 age-, sex-, and body mass index-matched healthy controls, and bacterial DNA was extracted for 16S ribosomal RNA gene sequencing targeting the V3-V4 region. Results Fecal samples from the IgAN patients and healthy controls showed differences in gut microbiota community richness and compositions. Compared to the healthy controls, IgAN patients at the phylum level had an increased abundance of Fusobacteria, but a decreased abundance of Synergistetes. The significantly increased genera in the IgAN group were Escherichia-Shigella, Hungatella, and Eggerthella, all of which possess pathogenic potential. Furthermore, the genus Escherichia-Shigella was negatively associated with the estimated glomerular filtration rate (eGFR) but was positively associated with the urinary albumin-to-creatinine ratio (uACR). However, the genus rectale_group was present in the IgAN group with a low abundance and was negatively associated with the uACR. Functional analysis disclosed that infection-related pathways were enriched in the IgAN group. Conclusions We demonstrate that gut microbiota dysbiosis occurs in patients with IgAN, and that changes in gut bacterial populations are closely related to IgAN clinical features, suggesting that certain specific gut microbiota may be a potential therapeutic target for IgAN.
C1 [Hu, Xiaofang; Du, Jie; Xie, Yuhong; Huang, Qiong; Xiao, Yi; Gong, Zhicheng] Cent South Univ, Xiangya Hosp, Dept Pharm, 87 Xiangya Rd, Changsha 410008, Hunan, Peoples R China.
   [Hu, Xiaofang; Du, Jie; Xie, Yuhong; Huang, Qiong; Xiao, Yi; Gong, Zhicheng] Cent South Univ, Xiangya Hosp, Natl Clin Res Ctr Geriatr Disorders, 87 Xiangya Rd, Changsha 410008, Hunan, Peoples R China.
   [Chen, Juan; Yan, Siyuan; Ouyang, Shaxi] Hunan Normal Univ, Affiliated Hosp 1, Dept Nephrol, Hunan Prov Peoples Hosp, 61 Jie Fang West Rd, Changsha 410005, Hunan, Peoples R China.
C3 Central South University; Central South University; Hunan Normal
   University
RP Gong, ZC (通讯作者)，Cent South Univ, Xiangya Hosp, Dept Pharm, 87 Xiangya Rd, Changsha 410008, Hunan, Peoples R China.; Ouyang, SX (通讯作者)，Hunan Normal Univ, Affiliated Hosp 1, Dept Nephrol, Hunan Prov Peoples Hosp, 61 Jie Fang West Rd, Changsha 410005, Hunan, Peoples R China.
EM gongzhicheng2013@163.com; shaxiouyang@163.com
RI Huang, Qiong/HGC-7895-2022; xiao, yi/AIC-0059-2022
OI Huang, Qiong/0000-0002-0570-5961; xiao, yi/0000-0002-5124-8378
FU National Natural Science Foundation of China [81770739, 81703592,
   81673492]
FX This work is supported by the National Natural Science Foundation of
   China (No. 81770739 to Zhicheng Gong, No. 81703592 to Jie Du and No.
   81673492 to Qiong Huang). No funders had a role in the design of the
   study, data collection, analysis and data interpretation, or writing of
   the manuscript.
NR 66
TC 36
Z9 37
U1 3
U2 18
PU BMC
PI LONDON
PA CAMPUS, 4 CRINAN ST, LONDON N1 9XW, ENGLAND
EI 1471-2369
J9 BMC NEPHROL
JI BMC Nephrol.
PD MAR 13
PY 2020
VL 21
IS 1
AR 97
DI 10.1186/s12882-020-01741-9
PG 12
WC Urology & Nephrology
WE Science Citation Index Expanded (SCI-EXPANDED)
SC Urology & Nephrology
GA KV4HO
UT WOS:000520443500001
PM 32169051
OA gold, Green Published
DA 2023-02-20
ER

PT J
AU Tan, JX
   Chen, M
   Wang, YT
   Tang, Y
   Qin, W
AF Tan, Jiaxing
   Chen, Ming
   Wang, Yutong
   Tang, Yi
   Qin, Wei
TI Emerging trends and focus for the link between the gastrointestinal
   microbiome and kidney disease
SO FRONTIERS IN CELLULAR AND INFECTION MICROBIOLOGY
LA English
DT Article
DE kidney disease; gastrointestinal microbiome; bibliometric; research
   focus; probiotics
ID IMPAIRS BARRIER FUNCTION; TRIMETHYLAMINE N-OXIDE; INTESTINAL MICROBIOTA;
   GUT MICROBIOTA; REGENERATIVE MEDICINE; HEMODIALYSIS-PATIENTS; TIGHT
   JUNCTION; RENAL-FAILURE; P-CRESOL; METABOLISM
AB The clinical value of the relationship between gastrointestinal microbiome imbalance and its corresponding interventions with kidney disease is emerging. This study describes the hotspots and evolution of gastrointestinal microbiome and kidney disease research over the past three decades by scientific collaboration networks and finally predicts future trends in the field through bibliometric analysis and visualization studies. CiteSpace was used to explore the original articles from January 1990 to August 2021 to visualize the knowledge network of journals, countries, institutions, authors, references, and keywords in this field. Publications were extracted from Web of Science Core Collection database using the terms "gastrointestinal microbiome" and "kidney disease" (and their synonyms in MeSH). A total of 2145 publications with 93880 references in 102 journals were included in the analyses. The number of studies combining gastrointestinal microbiomes with kidney diseases has increased significantly over the past two decades. The United States is the leading country in the number of documents, and the leading institution is the Cleveland Clinic. The most landmark articles in the field are on chronic renal failure, L-Carnitin, and cardiovascular disease. The pathogenesis of uremia toxin is an emerging trend in gastrointestinal microbiomes and kidney diseases. In addition, probiotic or synbiotic supplements have strong clinical value in adjusting abnormal intestinal symbiotic environments. This study demonstrates a growing understanding of the interaction between gut microbiota and kidney disease over time. Using microbial supplements to improve the living conditions of kidney disease patients is a promising and hot research focus. Based on publications extracted from the database, this study may provide clinicians and researchers with valuable information to identify potential collaborators and partner institutions and better predict their dynamic progression.
C1 [Tan, Jiaxing; Tang, Yi; Qin, Wei] Sichuan Univ, West China Hosp, Dept Med, Div Nephrol, Chengdu, Peoples R China.
   [Tan, Jiaxing; Chen, Ming; Wang, Yutong; Tang, Yi; Qin, Wei] Sichuan Univ, West China Sch Med, Chengdu, Peoples R China.
C3 Sichuan University; Sichuan University
RP Tang, Y; Qin, W (通讯作者)，Sichuan Univ, West China Hosp, Dept Med, Div Nephrol, Chengdu, Peoples R China.; Tang, Y; Qin, W (通讯作者)，Sichuan Univ, West China Sch Med, Chengdu, Peoples R China.
EM tmka1986@163.com; qinweihx@scu.edu.cn
FU National Natural Science Foundation of China;  [81970612]
FX Funding This work was supported by National Natural Science Foundation
   of China No. 81970612.
NR 54
TC 0
Z9 0
U1 12
U2 12
PU FRONTIERS MEDIA SA
PI LAUSANNE
PA AVENUE DU TRIBUNAL FEDERAL 34, LAUSANNE, CH-1015, SWITZERLAND
SN 2235-2988
J9 FRONT CELL INFECT MI
JI Front. Cell. Infect. Microbiol.
PD AUG 15
PY 2022
VL 12
AR 946138
DI 10.3389/fcimb.2022.946138
PG 13
WC Immunology; Microbiology
WE Science Citation Index Expanded (SCI-EXPANDED)
SC Immunology; Microbiology
GA 4E5PH
UT WOS:000847876700001
PM 36046740
OA Green Published, gold
DA 2023-02-20
ER

PT J
AU Li, MF
   Wei, LX
   Sun, J
   Zhu, QS
   Yang, H
   Zhang, Y
   Zhang, C
   Xi, L
   Zhao, R
   Du, XY
AF Li, Mengfei
   Wei, Lixue
   Sun, Jing
   Zhu, Qianshen
   Yang, He
   Zhang, Yu
   Zhang, Chao
   Xi, Lin
   Zhao, Rong
   Du, Xuanyi
TI Association of gut microbiota with idiopathic membranous nephropathy
SO BMC NEPHROLOGY
LA English
DT Article
DE Idiopathic membranous nephropathy; Gut microbiota; 16S rRNA sequencing
ID MICROFLORA; TIME
AB Background The prevalence of idiopathic membranous nephropathy (IMN) is increasing worldwide and the gut microbiota is recognized to play a role in its pathology. The aim of this study was to understand the involvement of the gut-kidney axis in IMN by analyzing the composition of the gut microbiota of biopsy-proven IMN patients compared with healthy controls (HC). Methods Fecal samples from 30 patients with IMN diagnosed by renal biopsy and 30 healthy co-residents (control group) were collected for analysis in the Nephrology Department of the Second Affiliated Hospital of Harbin Medical University. The microbiota composition was analyzed by a 16S rRNA microbial profiling approach. Results The results indicated that the alpha- and beta-diversity of IMN patients differed significantly from those of the HC groups (P < 0.05). At the phylum level, IMN patients showed an increased abundance of Proteobacteria but a reduced abundance of Bacteroidota compared with the HC group. Actinobacteriota abundance showed a strong negative correlation with the estimated glomerular filtration rate. At the genus level, Faecalibacterium, Agathobacter, and Bacteroides were less abundant in the IMN group than in the HC group (LDA score > 2). Abundant bacterial functions related to lipid metabolism were observed among IMN group. Conclusion Patients with IMN appear to have an altered gut microbiome, which could provide reference for future research on the interaction mechanism between the intestinal flora and IMN.
C1 [Li, Mengfei; Sun, Jing; Zhu, Qianshen; Yang, He; Zhang, Yu; Zhang, Chao; Xi, Lin; Zhao, Rong; Du, Xuanyi] Harbin Med Univ, Dept Nephrol, Affiliated Hosp 2, 246 Xuefu Ave, Harbin 150086, Heilongjiang, Peoples R China.
   [Wei, Lixue] Jiaozuo Peoples Hosp, Dept Nephrol, 267 Jiefang Middle Rd, Jiaozuo 454000, Henan, Peoples R China.
C3 Harbin Medical University
RP Du, XY (通讯作者)，Harbin Med Univ, Dept Nephrol, Affiliated Hosp 2, 246 Xuefu Ave, Harbin 150086, Heilongjiang, Peoples R China.
EM dxy_shennei@126.com
OI li, meng fei/0000-0002-6633-6418
NR 38
TC 3
Z9 3
U1 4
U2 9
PU BMC
PI LONDON
PA CAMPUS, 4 CRINAN ST, LONDON N1 9XW, ENGLAND
EI 1471-2369
J9 BMC NEPHROL
JI BMC Nephrol.
PD APR 30
PY 2022
VL 23
IS 1
AR 164
DI 10.1186/s12882-022-02797-5
PG 12
WC Urology & Nephrology
WE Science Citation Index Expanded (SCI-EXPANDED)
SC Urology & Nephrology
GA 0W2IT
UT WOS:000788858000002
PM 35488230
OA gold
DA 2023-02-20
ER

PT J
AU Li, J
   Lv, JL
   Cao, XY
   Zhang, HP
   Tan, YJ
   Chu, T
   Zhao, LL
   Liu, Z
   Ren, YS
AF Li, Jie
   Lv, Jun-lin
   Cao, Xin-yue
   Zhang, Hai-ping
   Tan, Yu-jun
   Chu, Ting
   Zhao, Li-li
   Liu, Zhong
   Ren, Yu-shan
TI Gut microbiota dysbiosis as an inflammaging condition that regulates
   obesity-related retinopathy and nephropathy
SO FRONTIERS IN MICROBIOLOGY
LA English
DT Article
DE gut microbiota (GM); inflammaging; obesity; diabetic nephropathy;
   diabetic retinopathy
ID DIABETIC-NEPHROPATHY; METABOLIC ENDOTOXEMIA; ADULT PATIENTS;
   IMMUNE-SYSTEM; LIFE-STYLE; PERSPECTIVE; MECHANISMS; MELLITUS; DISEASE;
   HEALTH
AB Diabetes-specific microvascular disease is a leading cause of blindness, renal failure and nerve damage. Epidemiological data demonstrated that the high morbidity of T2DM occurs as a result of obesity and gradually develops into serious complications. To date, the mechanisms that underlie this observation are still ill-defined. In view of the effect of obesity on the gut microflora, Lepr(db/db) mice underwent antibiotic treatment and microbiota transplants to modify the gut microbiome to investigate whether microbes are involved in the development of diabetic nephropathy (DN) and/or diabetic retinopathy (DR). The mouse feces were collected for bacterial 16S ribosomal RNA gene sequencing. Cytokines including TNF-alpha, TGF-beta 1, IFN-gamma, IL-1 beta, IL-6, IL-17A, IL-10, and VEGFA were detected by enzyme-linked immunosorbent assay (ELISA), flow cytometry, real-time PCR and immunofluorescent assay. Eyes and kidney were collected for histopathological assay. Intestinal permeability was also detected using Evans Blue. The results showed that obesity influenced metabolic variables (including fast/fed glucose, insulin, and triglyceride), retinopathy and nephropathy, and the gut microbiota. Obesity mainly reduced the ratio of Bacteroidetes/Firmicutes and influenced relative abundance of Proteobacteria, Actinobacteria, and Spirochetes. Obesity also increased intestinal permeability, metabolic endotoxemia, cytokines, and VEGFA. Microbiota transplants confirm that obesity aggravates retinopathy and nephropathy through the gut microbiota. These findings suggest that obesity exacerbates retinopathy and nephropathy by inducing gut microbiota dysbiosis, which further enhanced intestinal permeability and chronic low-grade inflammation.
C1 [Li, Jie; Lv, Jun-lin; Cao, Xin-yue; Tan, Yu-jun; Ren, Yu-shan] Binzhou Med Univ, Yantai Key Lab Pharmacol Tradit Chinese Med Tumor, Yantai, Peoples R China.
   [Zhang, Hai-ping] Shandong First Med Univ, Endocrine & Metab Dis Hosp, Jinan, Peoples R China.
   [Chu, Ting] Jiangsu Normal Univ, Sch Life Sci, Xuzhou, Peoples R China.
   [Zhao, Li-li; Liu, Zhong] Lunan Pharmaceut Grp Co Ltd, State Key Lab Gener Manufacture Technol Chinese Tr, Linyi, Peoples R China.
C3 Binzhou Medical University; Shandong First Medical University & Shandong
   Academy of Medical Sciences; Jiangsu Normal University
RP Ren, YS (通讯作者)，Binzhou Med Univ, Yantai Key Lab Pharmacol Tradit Chinese Med Tumor, Yantai, Peoples R China.; Liu, Z (通讯作者)，Lunan Pharmaceut Grp Co Ltd, State Key Lab Gener Manufacture Technol Chinese Tr, Linyi, Peoples R China.
EM Zhongliulunan@yeah.net; newtimes2015@yeah.net
RI Li, Jie/HIK-2047-2022
NR 79
TC 1
Z9 1
U1 3
U2 3
PU FRONTIERS MEDIA SA
PI LAUSANNE
PA AVENUE DU TRIBUNAL FEDERAL 34, LAUSANNE, CH-1015, SWITZERLAND
EI 1664-302X
J9 FRONT MICROBIOL
JI Front. Microbiol.
PD NOV 2
PY 2022
VL 13
AR 1040846
DI 10.3389/fmicb.2022.1040846
PG 16
WC Microbiology
WE Science Citation Index Expanded (SCI-EXPANDED)
SC Microbiology
GA 6H7OY
UT WOS:000885625100001
PM 36406423
OA gold
DA 2023-02-20
ER

PT J
AU Li, J
   Yang, XC
   Zhou, X
   Cai, J
AF Li, Jing
   Yang, Xinchun
   Zhou, Xin
   Cai, Jun
TI The Role and Mechanism of Intestinal Flora in Blood Pressure Regulation
   and Hypertension Development
SO ANTIOXIDANTS & REDOX SIGNALING
LA English
DT Article
DE hypertension; blood pressure; gut microbiota; metabolism
ID HUMAN GUT VIROME; GAMMA-AMINOBUTYRIC-ACID; CHAIN FATTY-ACID;
   CARDIOVASCULAR-DISEASE; MICROBIOTA COMPOSITION; WIDE ASSOCIATION; FECAL
   MICROBIOTA; FERMENTED MILK; HEART-FAILURE; RENAL INJURY
AB Significance: Hypertension (HTN) has a complex etiology that is characterized by genetic and environmental factors. It has become a global health burden leading to cardiovascular diseases and kidney diseases, ultimately progressing to premature death. Accumulating evidence indicated that gut microbiome was associated with metabolic disorders and inflammation, which were closely linked to HTN.
   Recent Advances: Recent studies using bacterial genomic analysis and fecal microbiota transplantation as well as many lines of seminal evidence demonstrated that aberrant gut microbiome was significantly associated with HTN. The intestinal microbiome of both patients and animals with HTN had decreased bacterial diversity, disordered microbial structure and functions, and altered end products of fermentation. Gut dysbiosis and metabolites of the gut microbiota play an important role in blood pressure (BP) control, and they are therefore responsible for developing HTN.
   Critical Issues: This study aimed at focusing on the recent advances in understanding the role played by gut bacteria and the mechanisms underlying the pathological milieu that induced elevated BP and led to HTN pathogenesis. Potential intervention strategies targeting the correction of gut dysbiosis to improve HTN development were summarized.
   Future Directions: Larger numbers of fecal transplants from participants with HTN should be carried out to examine the magnitude of BP changes with the replacement of the gut microbiome. The proposed mechanisms for the gut in regulating BP remain to be verified. Whether intervention strategies using probiotics, dietary interventions, bacteriophages, and fecal transplants are feasible for individuals with HTN remains to be explored.
C1 [Li, Jing; Yang, Xinchun] Capital Med Univ, Beijing ChaoYang Hosp, Heart Ctr, Beijing, Peoples R China.
   [Li, Jing; Yang, Xinchun] Beijing Key Lab Hypertens, Beijing, Peoples R China.
   [Zhou, Xin] Tianjin Med Univ, Dept Cardiol, Gen Hosp, Tianjin, Peoples R China.
   [Cai, Jun] Chinese Acad Med Sci & Peking Union Med Coll, Fuwai Hosp, Natl Ctr Cardiovasc Dis China, State Key Lab Cardiovasc Dis China,Hypertens Ctr, North Lishi Rd 167, Beijing 100037, Peoples R China.
C3 Capital Medical University; Tianjin Medical University; Chinese Academy
   of Medical Sciences - Peking Union Medical College; Fu Wai Hospital -
   CAMS; Peking Union Medical College
RP Cai, J (通讯作者)，Chinese Acad Med Sci & Peking Union Med Coll, Fuwai Hosp, Natl Ctr Cardiovasc Dis China, State Key Lab Cardiovasc Dis China,Hypertens Ctr, North Lishi Rd 167, Beijing 100037, Peoples R China.
EM caijun@fuwaihospital.org
FU Chinese Academy of Medical Sciences Innovation Fund for Medical Sciences
   [2016-12M-1-006]; National Natural Science Foundation of China
   [81500383, 81870308, 81630014, 81825002, 81470541, 81870318, 8167037];
   Beijing Hospitals Authority Youth Programme [QML20170303]
FX This work was supported by the Chinese Academy of Medical Sciences
   Innovation Fund for Medical Sciences (2016-12M-1-006), National Natural
   Science Foundation of China (81500383, 81870308, 81630014, 81825002,
   81470541, 81870318, 8167037), and Beijing Hospitals Authority Youth
   Programme (QML20170303).
NR 163
TC 19
Z9 22
U1 2
U2 49
PU MARY ANN LIEBERT, INC
PI NEW ROCHELLE
PA 140 HUGUENOT STREET, 3RD FL, NEW ROCHELLE, NY 10801 USA
SN 1523-0864
EI 1557-7716
J9 ANTIOXID REDOX SIGN
JI Antioxid. Redox Signal.
PD APR 1
PY 2021
VL 34
IS 10
BP 811
EP 830
DI 10.1089/ars.2020.8104
EA MAY 2020
PG 20
WC Biochemistry & Molecular Biology; Endocrinology & Metabolism
WE Science Citation Index Expanded (SCI-EXPANDED)
SC Biochemistry & Molecular Biology; Endocrinology & Metabolism
GA QR8WO
UT WOS:000533386800001
PM 32316741
DA 2023-02-20
ER

PT J
AU Liu, XX
   Zhang, M
   Wang, XF
   Liu, P
   Wang, LJ
   Li, YX
   Wang, XY
   Ren, FZ
AF Liu, Xiaoxue
   Zhang, Ming
   Wang, Xifan
   Liu, Ping
   Wang, Longjiao
   Li, Yixuan
   Wang, Xiaoyu
   Ren, Fazheng
TI Fecal microbiota transplantation restores normal fecal composition and
   delays malignant development of mild chronic kidney disease in rats
SO FRONTIERS IN MICROBIOLOGY
LA English
DT Article
DE fecal microbiota transplantation; chronic kidney disease; protein-bound
   uremic toxins; lysine production; metagenomics
ID GUT MICROBIOTA; RENAL-FAILURE; COMBINATION; IMPACT; LYSINE
AB Chronic kidney disease (CKD) is associated with gut microbiome dysbiosis, but the role of intestinal flora in CKD treatment remains to be elucidated. Fecal microbiota transplantation (FMT) can be utilized to re-establish healthy gut microbiota for a variety of diseases, which offers new insight for treating CKD. First, 5/6 nephrectomy rats (Donor CKD) and sham rats (Donor Sham) were used as donors for FMT, and fecal metagenome were analyzed to explore potential therapeutic targets. Then, to assess the effect of FMT on CKD, sterilized 1/2 nephrectomy rats were transplanted with fecal microbiota from Donor sham (CKD/Sham) or Donor CKD (CKD/CKD) rats, and 1/2 nephrectomy rats without FMT (CKD) or no nephrectomy (Sham) were used as model control or normal control. Results showed that Bacteroides uniformis and Anaerotruncus sp. 1XD22-93 were enriched in Donor CKD, while Lactobacillus johnsonii and Lactobacillus intestinalis were reduced. In addition, the increased abundance of microbial functions included tryptophan metabolism and lysine degradation contributing to the accumulation of protein-bound uremic toxins (PBUTs) in Donor CKD. Genome analysis indicated that FMT successfully differentiated groups of gut microbes and altered specific gut microbiota after 1 week of treatment, with Bacteroides uniformis and Anaerotruncus sp. 1XD22-93 increasing in CKD/CKD group as well as Lactobacillus johnsonii and Lactobacillus intestinalis being improved in CKD/Sham group. In comparison to CKD group, substantial PBUT buildup and renal damage were observed in CKD/CKD. Interestingly, compared to CKD or CKD/CKD group, tryptophan metabolism and lysine degradation were efficiently suppressed in CKD/Sham group, while lysine biosynthesis was promoted. Therefore, FMT considerably reduced PBUTs accumulation. After FMT, PBUTs and renal function in CKD/Sham rats remained the same as in Sham group throughout the experimental period. In summary, FMT could delay the malignant development of CKD by modifying microbial amino acid metabolism through altering the microenvironment of intestinal flora, thereby providing a novel potential approach for treating CKD.
C1 [Liu, Xiaoxue; Wang, Xifan; Wang, Longjiao; Wang, Xiaoyu; Ren, Fazheng] China Agr Univ, Coll Food Sci & Nutr Engn, Key Lab Funct Dairy, Minist Educ & Beijing Municipal, Beijing, Peoples R China.
   [Zhang, Ming] Beijing Technol & Business Univ, Sch Food & Chem Engn, Beijing, Peoples R China.
   [Liu, Ping; Li, Yixuan; Ren, Fazheng] China Agr Univ, Dept Nutr & Hlth, Key Lab Precis Nutr & Food Qual, Beijing, Peoples R China.
   [Ren, Fazheng] Food Lab Zhongyuan, Luohe, Henan, Peoples R China.
C3 China Agricultural University; Beijing Technology & Business University;
   China Agricultural University
RP Wang, XY; Ren, FZ (通讯作者)，China Agr Univ, Coll Food Sci & Nutr Engn, Key Lab Funct Dairy, Minist Educ & Beijing Municipal, Beijing, Peoples R China.; Ren, FZ (通讯作者)，China Agr Univ, Dept Nutr & Hlth, Key Lab Precis Nutr & Food Qual, Beijing, Peoples R China.; Ren, FZ (通讯作者)，Food Lab Zhongyuan, Luohe, Henan, Peoples R China.
EM xy.wang@cau.edu.cn; renfazheng@cau.edu.cn
NR 51
TC 0
Z9 0
U1 7
U2 7
PU FRONTIERS MEDIA SA
PI LAUSANNE
PA AVENUE DU TRIBUNAL FEDERAL 34, LAUSANNE, CH-1015, SWITZERLAND
EI 1664-302X
J9 FRONT MICROBIOL
JI Front. Microbiol.
PD NOV 30
PY 2022
VL 13
AR 1037257
DI 10.3389/fmicb.2022.1037257
PG 16
WC Microbiology
WE Science Citation Index Expanded (SCI-EXPANDED)
SC Microbiology
GA 6Y2TV
UT WOS:000896953500001
PM 36532422
OA Green Published, gold
DA 2023-02-20
ER

PT J
AU Ticinesi, A
   Nouvenne, A
   Chiussi, G
   Castaldo, G
   Guerra, A
   Meschi, T
AF Ticinesi, Andrea
   Nouvenne, Antonio
   Chiussi, Giulia
   Castaldo, Giampiero
   Guerra, Angela
   Meschi, Tiziana
TI Calcium Oxalate Nephrolithiasis and Gut Microbiota: Not just a
   Gut-Kidney Axis. A Nutritional Perspective
SO NUTRIENTS
LA English
DT Review
DE urolithiasis; diet; oxalate; renal calculi; microbiome; Oxalobacter
ID HIGH-PROTEIN DIET; BACTERIUM OXALOBACTER-FORMIGENES; LACTIC-ACID
   BACTERIA; STONE-FORMERS; DEGRADING BACTERIA; FIBER INTAKE;
   GASTROINTESTINAL-TRACT; CONTROLLED-TRIAL; URINARY OXALATE; AMINO-ACIDS
AB Recent studies have shown that patients with kidney stone disease, and particularly calcium oxalate nephrolithiasis, exhibit dysbiosis in their fecal and urinary microbiota compared with controls. The alterations of microbiota go far beyond the simple presence and representation of Oxalobacter formigenes, a well-known symbiont exhibiting a marked capacity of degrading dietary oxalate and stimulating oxalate secretion by the gut mucosa. Thus, alterations of the intestinal microbiota may be involved in the pathophysiology of calcium kidney stones. However, the role of nutrition in this gut-kidney axis is still unknown, even if nutritional imbalances, such as poor hydration, high salt, and animal protein intake and reduced fruit and vegetable intake, are well-known risk factors for kidney stones. In this narrative review, we provide an overview of the gut-kidney axis in nephrolithiasis from a nutritional perspective, summarizing the evidence supporting the role of nutrition in the modulation of microbiota composition, and their relevance for the modulation of lithogenic risk.
C1 [Ticinesi, Andrea; Nouvenne, Antonio; Chiussi, Giulia; Castaldo, Giampiero; Guerra, Angela; Meschi, Tiziana] Azienda Osped Univ Parma, Geriatr Rehabil Dept, Via Antonio Gramsci 14, I-43126 Parma, Italy.
   [Ticinesi, Andrea; Nouvenne, Antonio; Meschi, Tiziana] Univ Parma, Microbiome Res Hub, Parco Area Sci 11-A, I-43124 Parma, Italy.
   [Guerra, Angela; Meschi, Tiziana] Univ Parma, Dept Med & Surg, Via Antonio Gramsci 14, I-43126 Parma, Italy.
C3 University of Parma; University Hospital of Parma; University of Parma;
   University of Parma
RP Ticinesi, A (通讯作者)，Azienda Osped Univ Parma, Geriatr Rehabil Dept, Via Antonio Gramsci 14, I-43126 Parma, Italy.; Ticinesi, A (通讯作者)，Univ Parma, Microbiome Res Hub, Parco Area Sci 11-A, I-43124 Parma, Italy.
EM aticinesi@ao.pr.it; anouvenne@ao.pr.it; gchiussi@ao.pr.it;
   castaldog@ao.pr.it; angela.guerra@unipr.it; tiziana.meschi@unipr.it
RI Ticinesi, Andrea/K-5017-2016
OI Ticinesi, Andrea/0000-0001-9171-8592
FU National Grant of the Italian Foundation of Thermal Research
   (FoRST-Fondazione per la Ricerca Scientifica Termale)
FX This research has been supported by a National Grant of the Italian
   Foundation of Thermal Research (FoRST-Fondazione per la Ricerca
   Scientifica Termale) awarded to Prof. Tiziana Meschi.
NR 160
TC 24
Z9 25
U1 1
U2 10
PU MDPI
PI BASEL
PA ST ALBAN-ANLAGE 66, CH-4052 BASEL, SWITZERLAND
EI 2072-6643
J9 NUTRIENTS
JI Nutrients
PD FEB
PY 2020
VL 12
IS 2
AR 548
DI 10.3390/nu12020548
PG 21
WC Nutrition & Dietetics
WE Science Citation Index Expanded (SCI-EXPANDED)
SC Nutrition & Dietetics
GA KY3GF
UT WOS:000522458700275
PM 32093202
OA Green Published, gold
DA 2023-02-20
ER

PT J
AU Ni, YH
   Zheng, LJ
   Nan, SJ
   Ke, LH
   Fu, ZW
   Jin, J
AF Ni, Yinhua
   Zheng, Liujie
   Nan, Sujie
   Ke, Lehui
   Fu, Zhengwei
   Jin, Juan
TI Enterorenal crosstalks in diabetic nephropathy and novel therapeutics
   targeting the gut microbiota
SO ACTA BIOCHIMICA ET BIOPHYSICA SINICA
LA English
DT Review
DE diabetic nephropathy; gut microbiota; microbiota-derived metabolites;
   GLP-1 receptor agonist; DPP-4 inhibitor; SGLT-2 inhibitor
ID CHRONIC KIDNEY-DISEASE; GLUCAGON-LIKE PEPTIDE-1; CHAIN FATTY-ACIDS;
   DIET-INDUCED OBESITY; INTESTINAL MICROBIOTA; RENAL OUTCOMES; INSULIN
   SENSITIVITY; POSSIBLE THERAPY; MESANGIAL CELLS; UREMIC TOXINS
AB The role of gut-kidney crosstalk in the progression of diabetic nephropathy (DN) is receiving increasing concern. On one hand, the decline in renal function increases circulating uremic toxins and affects the composition and function of gut microbiota. On the other hand, intestinal dysbiosis destroys the epithelial barrier, leading to increased exposure to endotoxins, thereby exacerbating kidney damage by inducing systemic inflammation. Dietary inventions, such as higher fiber intake, prebiotics, probiotics, postbiotics, fecal microbial transplantation (FMT), and engineering bacteria and phages, are potential microbiota-based therapies for DN. Furthermore, novel diabetic agents, such as glucagon-like peptide-1 (GLP-1) receptor agonists, dipeptidyl peptidase-4 (DPP-4) inhibitors, and sodium-dependent glucose transporter-2 (SGLT-2) inhibitors, may affect the progression of DN partly through gut microbiota. In the current review, we mainly summarize the evidence concerning the gut-kidney axis in the advancement of DN and discuss therapies targeting the gut microbiota, expecting to provide new insight into the clinical treatment of DN.
C1 [Ni, Yinhua; Zheng, Liujie; Nan, Sujie; Ke, Lehui; Fu, Zhengwei] Zhejiang Univ Technol, Coll Biotechnol & Bioengn, Hangzhou 310032, Peoples R China.
   [Jin, Juan] Hangzhou Med Coll, Zhejiang Prov Peoples Hosp, Urol & Nephrol Ctr, Dept Nephrol,Affiliated Peoples Hosp, Hangzhou 310014, Peoples R China.
C3 Zhejiang University of Technology; Hangzhou Medical College; Zhejiang
   Provincial People's Hospital
RP Fu, ZW (通讯作者)，Zhejiang Univ Technol, Coll Biotechnol & Bioengn, Hangzhou 310032, Peoples R China.; Jin, J (通讯作者)，Hangzhou Med Coll, Zhejiang Prov Peoples Hosp, Urol & Nephrol Ctr, Dept Nephrol,Affiliated Peoples Hosp, Hangzhou 310014, Peoples R China.
EM azwfu@zjut.edu.cn; lang_018@163.com
FU Natural Science Foundation of China of Zhejiang Province [LY19C110001];
   Huadong Medicine Joint Funds of the Zhejiang Provincial Natural Science
   Foundation of China [LHDMZ22H050001]; Key Project of Basic Scientific
   Research Operating Funds of Hangzhou Medical College [KYZD202002];
   Innovative Research Team in University [IRT_17R97]
FX This work was supported by the grants from the Natural Science
   Foundation of China of Zhejiang Province (No. LY19C110001 to Y. N.), the
   Huadong Medicine Joint Funds of the Zhejiang Provincial Natural Science
   Foundation of China (No. LHDMZ22H050001), and the Key Project of Basic
   Scientific Research Operating Funds of Hangzhou Medical College (No.
   KYZD202002 to J.J.), and Innovative Research Team in University (No.
   IRT_17R97 to F.Z.).
NR 170
TC 0
Z9 0
U1 5
U2 5
PU SCIENCE PRESS
PI BEIJING
PA 16 DONGHUANGCHENGGEN NORTH ST, Building 5, Room 411, BEIJING, 100009,
   PEOPLES R CHINA
SN 1672-9145
EI 1745-7270
J9 ACTA BIOCH BIOPH SIN
JI Acta Biochim. Biophys. Sin.
PD OCT
PY 2022
VL 54
IS 10
BP 1406
EP 1420
DI 10.3724/abbs.2022140
PG 15
WC Biochemistry & Molecular Biology; Biophysics
WE Science Citation Index Expanded (SCI-EXPANDED)
SC Biochemistry & Molecular Biology; Biophysics
GA 7O9BW
UT WOS:000908311500002
PM 36239349
OA Green Accepted
DA 2023-02-20
ER

PT J
AU Huang, P
   Cao, JW
   Chen, JY
   Luo, YR
   Gong, XF
   Wu, CY
   Wang, Y
AF Huang, Peng
   Cao, Jianwei
   Chen, Jingyi
   Luo, Yanrong
   Gong, Xiaofang
   Wu, Chengyi
   Wang, Yu
TI Crosstalk between gut microbiota and renal ischemia/reperfusion injury
SO FRONTIERS IN CELLULAR AND INFECTION MICROBIOLOGY
LA English
DT Review
DE intestinal microbiota; metabolites; renal ischemia reperfusion;
   intestinal dysbiosis; biomarkers
ID ISCHEMIA-REPERFUSION INJURY; ACUTE KIDNEY INJURY; P-CRESYL SULFATE;
   INTESTINAL MICROBIOTA; INDOXYL SULFATE; DISEASE; METABOLITES; SEVERITY;
   PROTEIN; AXIS
AB Renal ischemia-reperfusion injury (IRI) is the main cause of acute kidney injury and the cause of rapid renal dysfunction and high mortality. In recent years, with the gradual deepening of the understanding of the intestinal flora, exploring renal IRI from the perspective of the intestinal flora has become a research hotspot. It is well known that the intestinal flora plays an important role in maintaining human health, and dysbiosis is the change in the composition and function of the intestinal tract, which in turn causes intestinal barrier dysfunction. Studies have shown that there are significant differences in the composition of intestinal flora before and after renal IRI, and this difference is closely related to the occurrence and development of renal IRI and affects prognosis. In addition, toxins produced by dysregulated gut microbes enter the bloodstream, which in turn exacerbates kidney damage. This article reviews the research progress of intestinal flora and renal IRI, in order to provide new treatment ideas and strategies for renal IRI.
C1 [Huang, Peng; Chen, Jingyi; Gong, Xiaofang; Wu, Chengyi; Wang, Yu] Hubei Univ Med, Taihe Hosp, Dept Anesthesiol, Shiyan, Peoples R China.
   [Cao, Jianwei] Hubei Univ Med, Taihe Hosp, Dept Microscop Orthoped Hand & Foot, Shiyan, Peoples R China.
   [Luo, Yanrong] Shiyan Hosp Integrated Tradit & Western Med, Phys examinat Ctr, Shiyan, Peoples R China.
C3 Hubei University of Medicine; Hubei University of Medicine
RP Chen, JY; Wu, CY; Wang, Y (通讯作者)，Hubei Univ Med, Taihe Hosp, Dept Anesthesiol, Shiyan, Peoples R China.
EM year0216@163.com; 250991569@qq.com; wang_yu000@sina.com
FU Shiyan Taihe Hospital Scientific Research Supporting Fund;  [2019SCI013]
FX Funding This work was supported by grants from Shiyan Taihe Hospital
   Scientific Research Supporting Fund (2019SCI013 to Jingyi Chen).
NR 81
TC 0
Z9 0
U1 9
U2 9
PU FRONTIERS MEDIA SA
PI LAUSANNE
PA AVENUE DU TRIBUNAL FEDERAL 34, LAUSANNE, CH-1015, SWITZERLAND
SN 2235-2988
J9 FRONT CELL INFECT MI
JI Front. Cell. Infect. Microbiol.
PD SEP 5
PY 2022
VL 12
AR 1015825
DI 10.3389/fcimb.2022.1015825
PG 7
WC Immunology; Microbiology
WE Science Citation Index Expanded (SCI-EXPANDED)
SC Immunology; Microbiology
GA 5N3SP
UT WOS:000871711700001
PM 36132990
OA gold, Green Published
DA 2023-02-20
ER

PT J
AU Zhou, YL
   Xu, HM
   Huang, HL
   Li, YF
   Chen, HT
   He, J
   Du, YL
   Chen, Y
   Zhou, YJ
   Nie, YQ
AF Zhou, Youlian
   Xu, Haoming
   Huang, Hongli
   Li, Yingfei
   Chen, Huiting
   He, Jie
   Du, Yanlei
   Chen, Ye
   Zhou, Yongjian
   Nie, Yuqiang
TI Are There Potential Applications of Fecal Microbiota Transplantation
   beyond Intestinal Disorders?
SO BIOMED RESEARCH INTERNATIONAL
LA English
DT Review
ID CLOSTRIDIUM-DIFFICILE INFECTION; HUMAN GUT MICROBIOME; FATTY
   LIVER-DISEASE; ACTIVE ULCERATIVE-COLITIS; PARKINSONS-DISEASE;
   CROHNS-DISEASE; ALCOHOL; RISK; HEMATOPOIESIS; ANTIBIOTICS
AB Intestinal microbial dysbiosis is associated with various intestinal and extraintestinal disorders. Fecal microbiota transplantation (FMT), a type of fecal bacteriotherapy, is considered an effective therapeutic option for recurrent Clostridium difficile infection (rCDI) and also has important value in other intestinal diseases including irritable bowel syndrome (IBS) and inflammatory bowel disease (IBD). The purpose of this review is to discuss promising therapeutic value in extraintestinal diseases associated with gut microbial dysbiosis, including liver, metabolic, chronic kidney, neuropsychiatric, allergic, autoimmune, and hematological diseases as well as tumors.
C1 [Zhou, Youlian; Xu, Haoming; Huang, Hongli; Li, Yingfei; Chen, Huiting; He, Jie; Du, Yanlei; Zhou, Yongjian; Nie, Yuqiang] South China Univ Technol, Guangzhou Peoples Hosp 1, Guangzhou Digest Dis Ctr, Dept Gastroenterol,Sch Med, Guangzhou 510180, Guangdong, Peoples R China.
   [Zhou, Youlian; Xu, Haoming; Huang, Hongli; Li, Yingfei; Chen, Huiting; He, Jie; Du, Yanlei; Zhou, Yongjian; Nie, Yuqiang] Guangzhou Med Univ, Guangzhou Peoples Hosp 1, Guangzhou Digest Dis Ctr, Dept Gastroenterol, Guangzhou 510180, Guangdong, Peoples R China.
   [Chen, Ye] Southern Med Univ, State Key Lab Organ Failure Res, Guangdong Prov Key Lab Gastroenterol, Nanfang Hosp,Dept Gastroenterol, Guangzhou 510515, Guangdong, Peoples R China.
C3 South China University of Technology; Guangzhou Medical University;
   Southern Medical University - China
RP Zhou, YJ; Nie, YQ (通讯作者)，South China Univ Technol, Guangzhou Peoples Hosp 1, Guangzhou Digest Dis Ctr, Dept Gastroenterol,Sch Med, Guangzhou 510180, Guangdong, Peoples R China.; Zhou, YJ; Nie, YQ (通讯作者)，Guangzhou Med Univ, Guangzhou Peoples Hosp 1, Guangzhou Digest Dis Ctr, Dept Gastroenterol, Guangzhou 510180, Guangdong, Peoples R China.
EM yjzhou@gzhmu.edu.cn; eynieyuqiang@scut.edu.cn
RI xu, hao/GWQ-7394-2022
OI Zhou, Youlian/0000-0002-7107-3288; CHEN, HUITING/0000-0003-0380-7822;
   He, Jie/0000-0002-5880-8112
FU National Natural Science Foundation of China [81700487, 81871905]; China
   Postdoctoral Science Foundation [2019M652978]; Guangdong Medical Science
   and Technology Research Fund [A2019243]; Fundamental Research Funds for
   the Central Universities, SCUT [2018MS82]
FX This work was supported by the grants from the National Natural Science
   Foundation of China (81700487 and 81871905), China Postdoctoral Science
   Foundation (2019M652978), Guangdong Medical Science and Technology
   Research Fund (A2019243), and the Fundamental Research Funds for the
   Central Universities, SCUT (2018MS82).
NR 152
TC 14
Z9 15
U1 0
U2 9
PU HINDAWI LTD
PI LONDON
PA ADAM HOUSE, 3RD FLR, 1 FITZROY SQ, LONDON, W1T 5HF, ENGLAND
SN 2314-6133
EI 2314-6141
J9 BIOMED RES INT
JI Biomed Res. Int.
PD JUL 29
PY 2019
VL 2019
AR 3469754
DI 10.1155/2019/3469754
PG 11
WC Biotechnology & Applied Microbiology; Medicine, Research & Experimental
WE Science Citation Index Expanded (SCI-EXPANDED)
SC Biotechnology & Applied Microbiology; Research & Experimental Medicine
GA IS1PA
UT WOS:000481924400001
PM 31467881
OA Green Published, Green Submitted, gold, Green Accepted
DA 2023-02-20
ER

PT J
AU Lauriero, G
   Abbad, L
   Vacca, M
   Celano, G
   Chemouny, JM
   Calasso, M
   Berthelot, L
   Gesualdo, L
   De Angelis, M
   Monteiro, RC
AF Lauriero, Gabriella
   Abbad, Lilia
   Vacca, Mirco
   Celano, Giuseppe
   Chemouny, Jonathan M.
   Calasso, Maria
   Berthelot, Laureline
   Gesualdo, Loreto
   De Angelis, Maria
   Monteiro, Renato C.
TI Fecal Microbiota Transplantation Modulates Renal Phenotype in the
   Humanized Mouse Model of IgA Nephropathy
SO FRONTIERS IN IMMUNOLOGY
LA English
DT Article
DE fecal microbiota transplantation; gut microbiota; BAFF; IgA nephropathy;
   mouse model
ID HIGH-FAT DIET; DISEASE-ACTIVITY; SERUM BAFF; MESANGIAL CELLS; INNATE
   IMMUNITY; KIDNEY INJURY; GUT; RECEPTOR; EXPRESSION; BACTERIA
AB Immunoglobulin A nephropathy (IgAN) is the most common primary glomerulonephritis. Several observations suggest that gut microbiota could be implicated in IgAN pathophysiology. Aiming at exploring whether microbiota modulation is able to influence disease outcome, we performed fecal microbiota transplantation (FMT) from healthy controls (HC-sbjs), non-progressor (NP-pts) and progressor (P-pts) IgAN patients to antibiotic-treated humanized IgAN mice (alpha 1KI-CD89Tg), by oral gavage. FMT was able to modulate renal phenotype and inflammation. On one hand, the microbiota from P-pts was able to induce an increase of serum BAFF and galactose deficient-IgA1 levels and a decrease of CD89 cell surface expression on blood CD11b(+) cells which was associated with soluble CD89 and IgA1 mesangial deposits. On the other hand, the microbiota from HC-sbjs was able to induce a reduction of albuminuria immediately after gavage, an increased cell surface expression of CD89 on blood CD11b(+) cells and a decreased expression of KC chemokine in kidney. Higher serum BAFF levels were found in mice subjected to FMT from IgAN patients. The main bacterial phyla composition and volatile organic compounds profile significantly differed in mouse gut microbiota. Microbiota modulation by FMT influences IgAN phenotype opening new avenues for therapeutic approaches in IgAN.
C1 [Lauriero, Gabriella; Abbad, Lilia; Chemouny, Jonathan M.; Berthelot, Laureline; Monteiro, Renato C.] Paris Univ, Inflamex Lab Excellence, Ctr Res Inflammat, Paris, France.
   [Lauriero, Gabriella; Abbad, Lilia; Chemouny, Jonathan M.; Monteiro, Renato C.] INSERM, U1149, Paris, France.
   [Lauriero, Gabriella; Abbad, Lilia; Chemouny, Jonathan M.; Monteiro, Renato C.] CNRS, ERL8252, Paris, France.
   [Lauriero, Gabriella; Gesualdo, Loreto] Univ Bari Aldo Moro, Dept Emergency & Organ Transplantat, Nephrol Dialysis & Transplantat Unit, Bari, Italy.
   [Vacca, Mirco; Celano, Giuseppe; Calasso, Maria; De Angelis, Maria] Univ Bari Aldo Moro, Dept Soil Plant & Food Sci, Bari, Italy.
C3 UDICE-French Research Universities; Universite Paris Cite; Institut
   National de la Sante et de la Recherche Medicale (Inserm); UDICE-French
   Research Universities; Universite Paris Cite; Centre National de la
   Recherche Scientifique (CNRS); CNRS - National Institute for Biology
   (INSB); UDICE-French Research Universities; Universite Paris Cite;
   Universita degli Studi di Bari Aldo Moro; Universita degli Studi di Bari
   Aldo Moro
RP Monteiro, RC (通讯作者)，Paris Univ, Inflamex Lab Excellence, Ctr Res Inflammat, Paris, France.; Monteiro, RC (通讯作者)，INSERM, U1149, Paris, France.; Monteiro, RC (通讯作者)，CNRS, ERL8252, Paris, France.
RI Vacca, Mirco/AAU-6490-2021; celano, giuseppe/GSO-3402-2022; Berthelot,
   Laureline/AAE-6262-2022; Berthelot, Laureline/T-1096-2017
OI Vacca, Mirco/0000-0003-0813-169X; Berthelot,
   Laureline/0000-0002-9306-9247; Berthelot, Laureline/0000-0002-9306-9247;
   Celano, Giuseppe/0000-0002-3805-7681
FU INSERM; FRM (Fondation pour la Recherche Medicale) [Equipe FRM
   DEQ20140329531]; European Renal Association-European Dialysis and
   Transplant Association; Italian Society of Nephrology; 
   [ANR-18-CE14-0030-01]
FX This work was supported by INSERM, by FRM (Fondation pour la Recherche
   Me ' dicale) grant: Equipe FRM DEQ20140329531 and by
   ANR-18-CE14-0030-01. GL was supported by the European Renal
   Association-European Dialysis and Transplant Association and the Italian
   Society of Nephrology.
NR 92
TC 13
Z9 14
U1 1
U2 6
PU FRONTIERS MEDIA SA
PI LAUSANNE
PA AVENUE DU TRIBUNAL FEDERAL 34, LAUSANNE, CH-1015, SWITZERLAND
SN 1664-3224
J9 FRONT IMMUNOL
JI Front. Immunol.
PD OCT 12
PY 2021
VL 12
AR 694787
DI 10.3389/fimmu.2021.694787
PG 15
WC Immunology
WE Science Citation Index Expanded (SCI-EXPANDED)
SC Immunology
GA WP9IY
UT WOS:000713439700001
PM 34712223
OA Green Published, gold
DA 2023-02-20
ER

PT J
AU Rabb, H
   Pluznick, J
   Noel, S
AF Rabb, Hamid
   Pluznick, Jennifer
   Noel, Sanjeev
TI The Microbiome and Acute Kidney Injury
SO NEPHRON
LA English
DT Review
DE Intestinal microbiota; Acute kidney injury; Short chain fatty acid;
   Olfactory receptor; Colo-renals
ID ISCHEMIA-REPERFUSION INJURY; GUT MICROBIOTA; BLOOD-PRESSURE; EXPOSURE;
   DISEASE
AB Acute kidney injury (AKI) is a major clinical problem in native and transplanted kidneys. Bidirectional interaction between gut microbiota and kidney tissue or the "colo-renal" system is being recognized as an important modulating factor in AKI. Gut microbes appear to have a complex but yet poorly understood communication with renal cellular and molecular processes that affect normal kidney function and response to injury. There have been major recent advances in the study of the microbiome that provide an opportunity to apply this knowledge to improve our understanding and treatment of patients with AKI. This mini-review aims to focus on select general concepts about the microbiome, mechanisms by which the microbiome can modify kidney function, and data on microbiome and AKI. We have briefly touched on a few topics rather than comprehensively reviewing the role of microbiome in kidney diseases. We also propose future gut microbiota-AKI studies based on advances in gut microbiota studies in other human diseases and experimental models. (C) 2018 S. Karger AG, Basel
C1 [Rabb, Hamid; Noel, Sanjeev] Johns Hopkins Univ, Dept Med, Ross 965,720 Rutland Ave, Baltimore, MD 21205 USA.
   [Pluznick, Jennifer] Johns Hopkins Univ, Sch Med, Dept Physiol, Baltimore, MD 21205 USA.
C3 Johns Hopkins University; Johns Hopkins University
RP Rabb, H (通讯作者)，Johns Hopkins Univ, Dept Med, Ross 965,720 Rutland Ave, Baltimore, MD 21205 USA.
EM hrabb1@jhmi.edu
FU NIDDK [P30DK079337]
FX This symposium was supported in part by the NIDDK funded University of
   Alabama at Birmingham-University of California San Diego O'Brien Center
   for Acute Kidney Injury Research (P30DK079337).
NR 16
TC 16
Z9 17
U1 0
U2 6
PU KARGER
PI BASEL
PA ALLSCHWILERSTRASSE 10, CH-4009 BASEL, SWITZERLAND
SN 1660-8151
EI 2235-3186
J9 NEPHRON
JI Nephron
PY 2018
VL 140
IS 2
BP 120
EP 123
DI 10.1159/000490392
PG 4
WC Urology & Nephrology
WE Science Citation Index Expanded (SCI-EXPANDED)
SC Urology & Nephrology
GA GW3IC
UT WOS:000446789600010
PM 29961049
OA Green Accepted
DA 2023-02-20
ER

PT J
AU Lustgarten, MS
AF Lustgarten, Michael S.
TI The Kidney-Gut-Muscle Axis in End-Stage Renal Disease is Similarly
   Represented in Older Adults
SO NUTRIENTS
LA English
DT Article
DE ESRD; gut microbiome-derived uremic metabolites; aging; renal function;
   sarcopenia; muscle composition
ID SKELETAL-MUSCLE; MICROBIOTA COMPOSITION; INSULIN-RESISTANCE; EXERCISE
   CAPACITY; FECAL MICROBIOTA; BARRIER FUNCTION; UREMIC SOLUTES; TIGHT
   JUNCTION; DIETARY FIBER; METABOLITES
AB Decreased renal function, elevated circulating levels of urea, intestinal levels of urea-degrading bacteria, and gut-derived uremic metabolites are present in end-stage renal disease (ESRD), a cohort that has reduced muscle mass and physical function, and poor muscle composition. This phenotype, defined as the kidney-gut-muscle axis, is similarly represented in older adults that do not have ESRD. The purpose of this short communication is to illuminate these findings, and to propose a strategy that can positively impact the kidney-gut-muscle axis. For example, dietary fiber is fermented by intestinal bacteria, thereby producing the short-chain fatty acids (SCFAs) acetate, propionate, and butyrate, which affect each component of the kidney-gut-muscle axis. Accordingly, a high-fiber diet may be an important approach for improving the kidney-gut-muscle axis in ESRD and in older adults that do not have ESRD.
C1 [Lustgarten, Michael S.] Tufts Univ, Nutr Exercise Physiol & Sarcopenia Lab, Jean Mayer USDA Human Nutr Res Ctr HNRCA, Boston, MA 02111 USA.
C3 Tufts University
RP Lustgarten, MS (通讯作者)，Tufts Univ, Nutr Exercise Physiol & Sarcopenia Lab, Jean Mayer USDA Human Nutr Res Ctr HNRCA, Boston, MA 02111 USA.
EM Michael.Lustgarten@Tufts.edu
FU National Institute on Aging [K01AG050700]; Boston Claude D. Pepper Older
   Americans Independence Center [5P30AG031679]; USDA grant [58-1950-4-003]
FX This work was supported by National Institute on Aging (K01AG050700) and
   Boston Claude D. Pepper Older Americans Independence Center
   (5P30AG031679) grants to MSL, and by a USDA grant (58-1950-4-003) to the
   Nutrition, Exercise Physiology, and Sarcopenia Laboratory at the Jean
   Mayer USDA HNRCA at Tufts University.
NR 76
TC 6
Z9 7
U1 1
U2 7
PU MDPI
PI BASEL
PA ST ALBAN-ANLAGE 66, CH-4052 BASEL, SWITZERLAND
EI 2072-6643
J9 NUTRIENTS
JI Nutrients
PD JAN
PY 2020
VL 12
IS 1
AR 106
DI 10.3390/nu12010106
PG 8
WC Nutrition & Dietetics
WE Science Citation Index Expanded (SCI-EXPANDED)
SC Nutrition & Dietetics
GA KQ3KN
UT WOS:000516825500106
PM 31905970
OA gold, Green Published
DA 2023-02-20
ER

PT J
AU Ma, CY
   He, JQ
   Lai, LS
   Chen, YM
   Xue, W
   Chen, JP
   Dai, WE
   Tang, OG
   Yan, Q
   Dai, Y
AF Ma, Chiyu
   He, Jingquan
   Lai, Liusheng
   Chen, Yumei
   Xue, Wen
   Chen, Jieping
   Dai, Weier
   Tang, Donge
   Yan, Qiang
   Dai, Yong
TI Intestinal microbiome and metabolome analyses reveal metabolic disorders
   in the early stage of renal transplantation
SO MOLECULAR OMICS
LA English
DT Article
ID GUT MICROBIOTA; HPLC-TOF/MS; SEQUENCES; COMPLICATIONS; SPECTROSCOPY;
   BACTEREMIA
AB Renal transplantation is the most effective treatment for end-stage renal disease, but the long-term prognosis of organs after transplantation is not ideal. In recent years, the importance of gut microbes and metabolites in the study of disease mechanisms has gradually received attention. However, the coordination between gut microbes and the metabolism of renal transplant patients needs further study. We integrated 16s sequencing and metabolomics data to describe the changes in the serum and fecal metabolites of renal transplant patients. Our data revealed that the gut microbial diversity decreased and the relative abundance of many bacteria, such as Enterococcus and Streptococcus, significantly changed after transplantation. In addition, a large number of amino acids and peptides in serum and feces significantly changed, suggesting an abnormal amino acid metabolism after transplantation. Spearman's correlation analysis revealed the changes in the co-metabolism pattern between gut microbes and the host metabolism after transplantation. Furthermore, Enterococcus was found to be correlated with renal functions and metabolites reflecting renal damage. This study provides potential gut microbes and metabolites impacting renal health, which helps in understanding the renal damage in patients with kidney transplantation.
C1 [Ma, Chiyu; Lai, Liusheng; Xue, Wen; Tang, Donge; Yan, Qiang; Dai, Yong] 924 Hosp, Nephrol Dept, Guangxi Key Lab Metab Dis Res, Cent Lab Guilin, Guilin 541002, Peoples R China.
   [Ma, Chiyu; He, Jingquan; Chen, Yumei; Chen, Jieping; Tang, Donge; Dai, Yong] Southern Univ Sci & Technol, Shenzhen Peoples Hosp, Affiliated Hosp 1, Clin Med Res Ctr,Clin Med Coll 2,Jinan Univ, Shenzhen 518020, Peoples R China.
   [Dai, Weier] Univ Texas Austin, Coll Nat Sci, Austin, TX 78712 USA.
C3 Jinan University; Southern University of Science & Technology;
   University of Texas System; University of Texas Austin
RP Tang, OG; Yan, Q; Dai, Y (通讯作者)，924 Hosp, Nephrol Dept, Guangxi Key Lab Metab Dis Res, Cent Lab Guilin, Guilin 541002, Peoples R China.; Tang, OG; Dai, Y (通讯作者)，Southern Univ Sci & Technol, Shenzhen Peoples Hosp, Affiliated Hosp 1, Clin Med Res Ctr,Clin Med Coll 2,Jinan Univ, Shenzhen 518020, Peoples R China.
EM donge66@126.com; yanqiang1967@sina.com; daiyong22@aliyun.com
OI Dai, Yong/0000-0002-6840-9158
FU Natural Science Foundation of Guangxi [2017GXNSFAA198185]; Guangxi Key
   Laboratory of Metabolic Diseases Research [20-065-76]; Key Renal
   Laboratory of Shenzhen [ZDSYS2015430161623417]; Shenzhen Fund for
   Guangdong Provincial High-level Clinical Key Specialities [SZGSP001]
FX This work was supported by the Natural Science Foundation of Guangxi
   (Grant No. 2017GXNSFAA198185), the Guangxi Key Laboratory of Metabolic
   Diseases Research (20-065-76), the Key Renal Laboratory of Shenzhen
   (ZDSYS2015430161623417), and the Shenzhen Fund for Guangdong Provincial
   High-level Clinical Key Specialities (No. SZGSP001).
NR 45
TC 0
Z9 0
U1 2
U2 8
PU ROYAL SOC CHEMISTRY
PI CAMBRIDGE
PA THOMAS GRAHAM HOUSE, SCIENCE PARK, MILTON RD, CAMBRIDGE CB4 0WF, CAMBS,
   ENGLAND
EI 2515-4184
J9 MOL OMICS
JI Mol. Omics
PD DEC 6
PY 2021
VL 17
IS 6
BP 985
EP 996
DI 10.1039/d1mo00279a
EA SEP 2021
PG 12
WC Biochemistry & Molecular Biology
WE Science Citation Index Expanded (SCI-EXPANDED)
SC Biochemistry & Molecular Biology
GA XK6DF
UT WOS:000709890000001
PM 34676841
DA 2023-02-20
ER

PT J
AU Bhargava, S
   Merckelbach, E
   Noels, H
   Vohra, A
   Jankowski, J
AF Bhargava, Shruti
   Merckelbach, Erik
   Noels, Heidi
   Vohra, Ashima
   Jankowski, Joachim
TI Homeostasis in the Gut Microbiota in Chronic Kidney Disease
SO TOXINS
LA English
DT Review
DE gut-derived uremic metabolites; alterations of the gut microbiome; gut
   permeability; pathogenic bacteria in CKD
ID CHAIN FATTY-ACIDS; ARYL-HYDROCARBON RECEPTOR; TRIMETHYLAMINE-N-OXIDE;
   BOUND UREMIC TOXINS; P-CRESYL SULFATE; INDOXYL SULFATE; BARRIER
   FUNCTION; BACTERIAL TRANSLOCATION; INTESTINAL MICROBIOTA;
   PARATHYROID-HORMONE
AB The gut microbiota consists of trillions of microorganisms, fulfilling important roles in metabolism, nutritional intake, physiology and maturation of the immune system, but also aiding and abetting the progression of chronic kidney disease (CKD). The human gut microbiome consists of bacterial species from five major bacterial phyla, namely Firmicutes, Bacteroidetes, Actinobacteria, Proteobacteria, and Verrucomicrobia. Alterations in the members of these phyla alter the total gut microbiota, with a decline in the number of symbiotic flora and an increase in the pathogenic bacteria, causing or aggravating CKD. In addition, CKD-associated alteration of this intestinal microbiome results in metabolic changes and the accumulation of amines, indoles and phenols, among other uremic metabolites, which have a feedforward adverse effect on CKD patients, inhibiting renal functions and increasing comorbidities such as atherosclerosis and cardiovascular diseases (CVD). A classification of uremic toxins according to the degree of known toxicity based on the experimental evidence of their toxicity (number of systems affected) and overall experimental and clinical evidence was selected to identify the representative uremic toxins from small water-soluble compounds, protein-bound compounds and middle molecules and their relation to the gut microbiota was summarized. Gut-derived uremic metabolites accumulating in CKD patients further exhibit cell-damaging properties, damage the intestinal epithelial cell wall, increase gut permeability and lead to the translocation of bacteria and endotoxins from the gut into the circulatory system. Elevated levels of endotoxins lead to endotoxemia and inflammation, further accelerating CKD progression. In recent years, the role of the gut microbiome in CKD pathophysiology has emerged as an important aspect of corrective treatment; however, the mechanisms by which the gut microbiota contributes to CKD progression are still not completely understood. Therefore, this review summarizes the current state of research regarding CKD and the gut microbiota, alterations in the microbiome, uremic toxin production, and gut epithelial barrier degradation.
C1 [Bhargava, Shruti; Merckelbach, Erik; Noels, Heidi; Jankowski, Joachim] Rhein Westfal TH Aachen, Med Fac, Inst Mol Cardiovasc Res, D-52062 Aachen, Germany.
   [Vohra, Ashima] Delhi Univ, Inst Home Econ, Delhi 110021, India.
   [Jankowski, Joachim] Univ Maastricht, Cardiovasc Res Inst Maastricht CARIM, Expt Vasc Pathol, NL-6211 Maastricht, Netherlands.
C3 RWTH Aachen University; University of Delhi; Maastricht University
RP Jankowski, J (通讯作者)，Rhein Westfal TH Aachen, Med Fac, Inst Mol Cardiovasc Res, D-52062 Aachen, Germany.; Jankowski, J (通讯作者)，Univ Maastricht, Cardiovasc Res Inst Maastricht CARIM, Expt Vasc Pathol, NL-6211 Maastricht, Netherlands.
EM jjankowski@ukaachen.de
RI Bhargava, Shruti/HHM-3534-2022
OI Noels, Heidi/0000-0003-3053-6984
FU German Research Foundation (DFG) [SFB/TRR 219, 322900939, SFB 1382,
   403224013]; European Union's Horizon 2020 research and innovation
   programme under the Marie Sklodowska-Curie grant [764474, 860329]
FX The authors are supported by grants from the German Research Foundation
   (DFG) (SFB/TRR 219 project-ID: 322900939 and SFB 1382 Project-ID
   403224013) as well as by the European Union's Horizon 2020 research and
   innovation programme under the Marie Sklodowska-Curie grant agreement No
   764474 (CaReSyAn) and No 860329 (Strategy-CKD).
NR 144
TC 0
Z9 0
U1 7
U2 7
PU MDPI
PI BASEL
PA ST ALBAN-ANLAGE 66, CH-4052 BASEL, SWITZERLAND
EI 2072-6651
J9 TOXINS
JI Toxins
PD OCT
PY 2022
VL 14
IS 10
AR 648
DI 10.3390/toxins14100648
PG 22
WC Food Science & Technology; Toxicology
WE Science Citation Index Expanded (SCI-EXPANDED)
SC Food Science & Technology; Toxicology
GA 5Q2ZF
UT WOS:000873704900001
PM 36287917
OA gold
DA 2023-02-20
ER

PT J
AU Chen, RP
   Zhu, D
   Yang, R
   Wu, ZZ
   Xu, NN
   Chen, FW
   Zhang, S
   Chen, H
   Li, M
   Hou, KJ
AF Chen, Rongping
   Zhu, Dan
   Yang, Rui
   Wu, Zezhen
   Xu, Ningning
   Chen, Fengwu
   Zhang, Shuo
   Chen, Hong
   Li, Ming
   Hou, Kaijian
TI Gut microbiota diversity in middle-aged and elderly patients with
   end-stage diabetic kidney disease
SO ANNALS OF TRANSLATIONAL MEDICINE
LA English
DT Article
DE End-stage renal disease (ESRD); diabetic kidney disease (DKD);
   non-diabetic kidney disease (NDKD); gut microbiota; 16S rDNA
ID RENIN-ANGIOTENSIN SYSTEM; BACTERIAL TRANSLOCATION; INTESTINAL
   MICROBIOTA; METABOLIC ENDOTOXEMIA; PREVALENCE; MELLITUS; RISK;
   MICROINFLAMMATION; ACCUMULATION; DYSBIOSIS
AB Background: Diabetic kidney disease (DKD) is the most common cause of end-stage renal disease (ESRD), but the mechanism between DKD and ESRD remains unclear. Some experts have put forward the "microbial-centered ESRD development theory", believing that the bacterial load caused by gut microecological imbalance and uremia toxin transfer are the core pathogenic links. The purpose of this study was to analyze the genomic characteristics of gut microbiota in patients with ESRD, specifically DKD or non-diabetic kidney disease (NDKD).
   Methods: In this cross-sectional study, patients with ESRD were recruited in a community, including 22 DKD patients and 22 NDKD patients matched using gender and age. Fecal samples of patients were collected for 16S rDNA sequencing and gut microbiota analysis. The distribution structure, diversity, and abundance of microflora in DKD patients were analyzed by constructing species evolutionary trees and analyzing alpha diversity, beta diversity, and linear discriminant analysis effect size (LEfSe).
   Results: The results of our study showed that there were statistically significant differences in the richness and species of gut microbiota at the total level between DKD patients and NDKD patients. The analysis of genus level between the two groups showed significant differences in 16 bacterial genera. Among them, Oscillibacter, Bilophila, UBA1819, Ruminococcaceae UCG-004, Anaerotruncus, Ruminococcaceae, and Ruminococcaceae NK4A214 bacteria in DKD patients were higher than those in NDKD patients.
   Conclusions: 16S rDNA sequencing technology was used in this study to analyze the characteristics of intestinal flora in ESRD patients with or without diabetes. We found that there was a significant difference in the intestinal flora of ESRD patients caused by DKD and NDKD, suggesting that these may be potential causative bacteria for the development of ERSD in DKD patients.
C1 [Chen, Rongping; Li, Ming] Southern Med Univ, Sch Lab Med & Biotechnol, Guangzhou, Peoples R China.
   [Zhu, Dan; Wu, Zezhen; Chen, Fengwu; Zhang, Shuo; Hou, Kaijian] Shantou Univ, Longhu Hosp, Dept Endocrine & Metab Dis, Affiliated Hosp 1,Med Coll, Shantou, Peoples R China.
   [Yang, Rui; Xu, Ningning; Chen, Hong] Southern Med Univ, Dept Endocrine & Metab Dis, Guangzhou, Peoples R China.
   [Hou, Kaijian] Jinxia Community Hlth Serv Ctr, Shantou, Peoples R China.
C3 Southern Medical University - China; Shantou University; Southern
   Medical University - China
RP Li, M (通讯作者)，Southern Med Univ, Sch Lab Med & Biotechnol, Guangzhou, Peoples R China.; Hou, KJ (通讯作者)，Shantou Univ, Longhu Hosp, Dept Endocrine & Metab Dis, Affiliated Hosp 1,Med Coll, Shantou, Peoples R China.
EM lm15625129198@163.com; kaijianhou@126.com
FU Key-Area Research and Development Program of Guangdong Province, China
   [2019B020230001]
FX This study was supported by Key-Area Research and Development Program of
   Guangdong Province, China (No. 2019B020230001).
NR 72
TC 3
Z9 3
U1 16
U2 16
PU AME PUBLISHING COMPANY
PI SHATIN
PA FLAT-RM C 16F, KINGS WING PLAZA 1, NO 3 KWAN ST, SHATIN, HONG KONG
   00000, PEOPLES R CHINA
SN 2305-5839
EI 2305-5847
J9 ANN TRANSL MED
JI ANN. TRANSL. MED.
PD JUL
PY 2022
VL 10
IS 13
AR 750
DI 10.21037/atm-22-2926
PG 21
WC Oncology; Medicine, Research & Experimental
WE Science Citation Index Expanded (SCI-EXPANDED)
SC Oncology; Research & Experimental Medicine
GA 5V2IV
UT WOS:000877059200001
PM 35957707
OA Green Published, gold
DA 2023-02-20
ER

PT J
AU Liu, XJ
   Li, MY
   Jian, C
   Wei, FX
   Liu, HL
   Li, K
   Qin, XM
AF Liu, Xiaojie
   Li, Mengyu
   Jian, Chen
   Wei, Fuxiao
   Liu, Huanle
   Li, Ke
   Qin, Xuemei
TI Astragalus Polysaccharide Alleviates Constipation in the Elderly Via
   Modification of Gut Microbiota and Fecal Metabolism
SO REJUVENATION RESEARCH
LA English
DT Article
DE Astragalus polysaccharide; constipation in the elderly; fecal
   metabolomics; gut microbiota; Kidney-Yang deficiency constipation
ID INTESTINAL FLORA; MOTILITY; HEALTH
AB Constipation is one of the most common gastrointestinal disorders, whose incidence increasing with age. As one of the main components, Astragalus polysaccharide (APS) has been used to treat a variety of diseases. This study aimed to explore the effects of APS on the improvement of gastrointestinal functions and learning memory in elderly rats with constipation. In this study, both 16S rRNA sequencing-based microbiome and H-1 NMR-based metabolomics were applied to demonstrate the effects of APS on host metabolism and gut microbiota of the elderly rats with constipation. On top of this, we constructed both inter- and inner-layer networks, intuitively showing the correlations among behavioral indicators, intestinal bacteria, and differential metabolites. Our results showed that APS significantly ameliorated the constipation and the cognitive dysfunctions of rats. Microbiome analysis revealed that APS raised the relative abundance of Blautia, whereas decreased the relative abundance of Lactobacillus in the elderly rats with constipation. In addition, APS decreased the levels of acetate, butyrate, and propionate in the fecal samples, correspondingly regulating glycolysis/gluconeogenesis metabolism and pyruvate metabolism. These findings lay solid foundations for understanding the pathogenesis of constipation in the elderly, and also offer a promising new treatment strategy for constipation in the elderly.
C1 [Liu, Xiaojie; Li, Mengyu; Jian, Chen; Wei, Fuxiao; Liu, Huanle; Li, Ke; Qin, Xuemei] Shanxi Univ, Modern Res Ctr Tradit Chinese Med, Taiyuan, Peoples R China.
   [Liu, Xiaojie; Li, Mengyu; Jian, Chen; Wei, Fuxiao; Liu, Huanle; Li, Ke; Qin, Xuemei] Shanxi Univ, Key Lab Chem Biol & Mol Engn, Minist Educ, Taiyuan, Peoples R China.
   [Liu, Xiaojie; Li, Mengyu; Jian, Chen; Wei, Fuxiao; Liu, Huanle; Li, Ke; Qin, Xuemei] Shanxi Univ, Key Lab Effect Subst Res & Utilizat TCM Shanxi Pro, Taiyuan, Peoples R China.
   [Liu, Xiaojie] Shanxi Univ, Modern Res Ctr Tradit Chinese Med, Taiyuan 030006, Peoples R China.
C3 Shanxi University; Shanxi University; Shanxi University; Shanxi
   University
RP Liu, XJ (通讯作者)，Shanxi Univ, Modern Res Ctr Tradit Chinese Med, Taiyuan 030006, Peoples R China.
EM liuxiaojie@sxu.edu.cn
FU National Natural Science Foundation of China [82274360, 81803962];
   Shanxi Scholarship Council of China [2022-026]; Key Project of
   Innovation and Entrepreneurship Training Program for College Students in
   Colleges and Universities in Shanxi Province [2019017]; Key Laboratory
   of Effective Substances Research and Utilization in TCM of Shanxi
   Province [202105D121009]
FX This research was funded by the National Natural Science Foundation of
   China (82274360, 81803962), the Research Project Supported by Shanxi
   Scholarship Council of China (2022-026), the Key Project of Innovation
   and Entrepreneurship Training Program for College Students in Colleges
   and Universities in Shanxi Province (No. 2019017), and the Key
   Laboratory of Effective Substances Research and Utilization in TCM of
   Shanxi Province (202105D121009).
NR 58
TC 0
Z9 0
U1 22
U2 22
PU MARY ANN LIEBERT, INC
PI NEW ROCHELLE
PA 140 HUGUENOT STREET, 3RD FL, NEW ROCHELLE, NY 10801 USA
SN 1549-1684
EI 1557-8577
J9 REJUV RES
JI Rejuv. Res.
PD DEC 1
PY 2022
VL 25
IS 6
BP 275
EP 290
DI 10.1089/rej.2022.0039
PG 16
WC Geriatrics & Gerontology
WE Science Citation Index Expanded (SCI-EXPANDED)
SC Geriatrics & Gerontology
GA 6Z6RA
UT WOS:000897900100003
PM 36205566
DA 2023-02-20
ER

PT J
AU Li, YJ
   Chen, XC
   Kwan, TK
   Loh, YW
   Singer, J
   Liu, YZ
   Ma, J
   Tan, J
   Macia, L
   Mackay, CR
   Chadban, SJ
   Wu, HL
AF Li, Yan Jun
   Chen, Xiaochen
   Kwan, Tony K.
   Loh, Yik Wen
   Singer, Julian
   Liu, Yunzi
   Ma, Jin
   Tan, Jian
   Macia, Laurence
   Mackay, Charles R.
   Chadban, Steven J.
   Wu, Huiling
TI Dietary Fiber Protects against Diabetic Nephropathy through Short-Chain
   Fatty Acid?Mediated Activation of G Protein?Coupled Receptors GPR43 and
   GPR109A
SO JOURNAL OF THE AMERICAN SOCIETY OF NEPHROLOGY
LA English
DT Article
DE diabetic nephropathy; metabolism; chronic inflammation
ID INTESTINAL MICROBIOTA; GUT MICROBIOME; KIDNEY-DISEASE; ACIDS;
   INFLAMMATION; SECRETION; CELLS
AB Significance Statement The gut microbiota and its metabolites, in particular short-chain fatty acids derived from gut microbes? fermentation of fiber, are emerging therapeutic targets for systemic inflammatory and metabolic diseases, including diabetic nephropathy. The authors report that high-fiber diets or supplementation with short-chain fatty acids (acetate, butyrate, or propionate) afforded protection against development of kidney disease in diabetic mice. Dietary fiber restored gut microbial ecology, corrected ?dysbiotic? changes, and increased production of short-chain fatty acids. Mice deficient in the metabolite-sensing G protein?coupled receptors GPR43 or GPR109A were not protected by short-chain fatty acids, suggesting that protection was mediated by downstream binding to these receptors. Tapping into the metabolic potential of the gut microbiota through diet may offer a novel approach to address diabetic nephropathy.
   Background Studies have reported ?dysbiotic? changes to gut microbiota, such as depletion of gut bacteria that produce short-chain fatty acids (SCFAs) through gut fermentation of fiber, in CKD and diabetes. Dietary fiber is associated with decreased inflammation and mortality in CKD, and SCFAs have been proposed to mediate this effect.
   Methods To explore dietary fiber?s effect on development of experimental diabetic nephropathy, we used streptozotocin to induce diabetes in wild-type C57BL/6 and knockout mice lacking the genes encoding G protein?coupled receptors GPR43 or GPR109A. Diabetic mice were randomized to high-fiber, normal chow, or zero-fiber diets, or SCFAs in drinking water. We used proton nuclear magnetic resonance spectroscopy for metabolic profiling and 16S ribosomal RNA sequencing to assess the gut microbiome.
   Results Diabetic mice fed a high-fiber diet were significantly less likely to develop diabetic nephropathy, exhibiting less albuminuria, glomerular hypertrophy, podocyte injury, and interstitial fibrosis compared with diabetic controls fed normal chow or a zero-fiber diet. Fiber beneficially reshaped gut microbial ecology and improved dysbiosis, promoting expansion of SCFA-producing bacteria of the genera Prevotella and Bifidobacterium, which increased fecal and systemic SCFA concentrations. Fiber reduced expression of genes encoding inflammatory cytokines, chemokines, and fibrosis-promoting proteins in diabetic kidneys. SCFA-treated diabetic mice were protected from nephropathy, but not in the absence of GPR43 or GPR109A. In vitro, SCFAs modulated inflammation in renal tubular cells and podocytes under hyperglycemic conditions.
   Conclusions Dietary fiber protects against diabetic nephropathy through modulation of the gut microbiota, enrichment of SCFA-producing bacteria, and increased SCFA production. GPR43 and GPR109A are critical to SCFA-mediated protection against this condition. Interventions targeting the gut microbiota warrant further investigation as a novel renoprotective therapy in diabetic nephropathy.
C1 [Li, Yan Jun; Chen, Xiaochen; Kwan, Tony K.; Loh, Yik Wen; Singer, Julian; Liu, Yunzi; Ma, Jin; Chadban, Steven J.; Wu, Huiling] Univ Sydney, Charles Perkins Ctr, Kidney Node Lab, Room 5117,D17, Sydney, NSW 2006, Australia.
   [Li, Yan Jun; Singer, Julian; Chadban, Steven J.; Wu, Huiling] Univ Sydney, Sydney Med Sch, Fac Med & Hlth, Sydney, NSW, Australia.
   [Tan, Jian; Macia, Laurence] Univ Sydney, Charles Perkins Ctr, Nutr Immunometab Lab, Sydney, NSW, Australia.
   [Tan, Jian; Macia, Laurence] Univ Sydney, Sch Med Sci, Fac Med & Hlth, Sydney, NSW, Australia.
   [Mackay, Charles R.] Monash Univ, Biomed Discovery Inst, Infect & Immun Program, Melbourne, Vic, Australia.
   [Chadban, Steven J.; Wu, Huiling] Royal Prince Alfred Hosp, Renal Med, Camperdown, NSW, Australia.
C3 University of Sydney; University of Sydney; University of Sydney;
   University of Sydney; Monash University; University of Sydney
RP Wu, HL (通讯作者)，Univ Sydney, Charles Perkins Ctr, Kidney Node Lab, Room 5117,D17, Sydney, NSW 2006, Australia.
EM huiling.wu@sydney.edu.au
RI Macia, laurence/D-5983-2016; Singer, Julian/AAS-1444-2021; Macia,
   Loreto/AAN-2021-2021; Mackay, Charles R/A-9673-2008
OI Macia, laurence/0000-0003-0835-851X; Singer, Julian/0000-0002-1855-3581;
   Macia, Loreto/0000-0002-1801-7607; Mackay, Charles
   R/0000-0002-6338-7340; Kwan, Tony/0000-0002-1952-4264; Tan,
   Jian/0000-0003-1359-1797
NR 50
TC 88
Z9 95
U1 17
U2 75
PU AMER SOC NEPHROLOGY
PI WASHINGTON
PA 1725 I ST, NW STE 510, WASHINGTON, DC 20006 USA
SN 1046-6673
EI 1533-3450
J9 J AM SOC NEPHROL
JI J. Am. Soc. Nephrol.
PD JUN
PY 2020
VL 31
IS 6
BP 1267
EP 1281
DI 10.1681/ASN.2019101029
PG 15
WC Urology & Nephrology
WE Science Citation Index Expanded (SCI-EXPANDED)
SC Urology & Nephrology
GA MU2RW
UT WOS:000555522300016
PM 32358041
OA Green Published
DA 2023-02-20
ER

PT J
AU Briskey, D
   Tucker, P
   Johnson, DW
   Coombes, JS
AF Briskey, David
   Tucker, Patrick
   Johnson, David W.
   Coombes, Jeff S.
TI The role of the gastrointestinal tract and microbiota on uremic toxins
   and chronic kidney disease development
SO CLINICAL AND EXPERIMENTAL NEPHROLOGY
LA English
DT Review
DE Gastrointestinal tract; Microbiota; Kidney disease; Permeability;
   Probiotics
ID INTESTINAL BACTERIAL OVERGROWTH; CHRONIC-RENAL-FAILURE; GUT MICROBIOTA;
   TRANSIT-TIME; P-CRESOL; SUPPLEMENTATION; INFLAMMATION; LYMPHOCYTES;
   INFECTION; HEALTH
AB It is well-established that uremic toxins are positively correlated with the risk of developing chronic kidney disease and cardiovascular disease. In addition, emerging data suggest that gut bacteria exert an influence over both the production of uremic toxins and the development of chronic kidney disease. As such, modifying the gut microbiota may have the potential as a treatment for chronic kidney disease. This is supported by data that suggest that rescuing microbiota dysbiosis may: reduce uremic toxin production; prevent toxins and pathogens from crossing the intestinal barrier; and, reduce gastrointestinal tract transit time allowing nutrients to reach the microbiota in the distal portion of the gastrointestinal tract. Despite emerging literature, the gut-kidney axis has yet to be fully explored. A special focus should be placed on examining clinically translatable strategies that might encourage improvements to the microbiome, thereby potentially reducing the risk of the development of chronic kidney disease. This review aims to present an overview of literature linking changes to the gastrointestinal tract with microbiota dysbiosis and the development and progression of chronic kidney disease.
C1 [Briskey, David; Coombes, Jeff S.] Univ Queensland, Sch Human Movement & Nutr Sci, St Lucia, Qld, Australia.
   [Tucker, Patrick] Cent Queensland Univ, Clin Biochem Lab, Rockhampton, Qld, Australia.
   [Johnson, David W.] Univ Queensland, Princess Alexandra Hosp, Sch Med, Ctr Kidney Dis Res, Brisbane, Qld, Australia.
C3 University of Queensland; Central Queensland University; University of
   Queensland
RP Briskey, D (通讯作者)，Univ Queensland, Sch Human Movement & Nutr Sci, St Lucia, Qld, Australia.
EM d.briskey@uq.edu.au
RI Coombes, Jeff/F-1764-2010; Briskey, David/J-7111-2016; Johnson,
   David/F-2897-2011
OI Coombes, Jeff/0000-0002-6990-3596; Briskey, David/0000-0001-9867-6700;
   Johnson, David/0000-0001-5491-3460
NR 84
TC 35
Z9 39
U1 1
U2 24
PU SPRINGER
PI NEW YORK
PA ONE NEW YORK PLAZA, SUITE 4600, NEW YORK, NY, UNITED STATES
SN 1342-1751
EI 1437-7799
J9 CLIN EXP NEPHROL
JI Clin. Exp. Nephrol.
PD FEB
PY 2017
VL 21
IS 1
BP 7
EP 15
DI 10.1007/s10157-016-1255-y
PG 9
WC Urology & Nephrology
WE Science Citation Index Expanded (SCI-EXPANDED)
SC Urology & Nephrology
GA EO9RD
UT WOS:000397024900002
PM 26965149
DA 2023-02-20
ER

PT J
AU Chen, YY
   Chen, DQ
   Chen, L
   Liu, JR
   Vaziri, ND
   Guo, Y
   Zhao, YY
AF Chen, Yuan-Yuan
   Chen, Dan-Qian
   Chen, Lin
   Liu, Jing-Ru
   Vaziri, Nosratola D.
   Guo, Yan
   Zhao, Ying-Yong
TI Microbiome-metabolome reveals the contribution of gut-kidney axis on
   kidney disease
SO JOURNAL OF TRANSLATIONAL MEDICINE
LA English
DT Review
DE Microbiome; Gut microbiota; Metabolome; Kidney diseases; Probiotics
ID CHRONIC-RENAL-FAILURE; EPITHELIAL TIGHT JUNCTION; IMPAIRS BARRIER
   FUNCTION; BOUND UREMIC TOXINS; P-CRESOL; LIPIDOMICS APPLICATIONS;
   OXALOBACTER-FORMIGENES; DISCOVERING BIOMARKERS; BIOCHEMICAL-MECHANISM;
   HEMODIALYSIS-PATIENTS
AB Dysbiosis represents changes in composition and structure of the gut microbiome community (microbiome), which may dictate the physiological phenotype (health or disease). Recent technological advances and efforts in metagenomic and metabolomic analyses have led to a dramatical growth in our understanding of microbiome, but still, the mechanisms underlying gut microbiome-host interactions in healthy or diseased state remain elusive and their elucidation is in infancy. Disruption of the normal gut microbiota may lead to intestinal dysbiosis, intestinal barrier dysfunction, and bacterial translocation. Excessive uremic toxins are produced as a result of gut microbiota alteration, including indoxyl sulphate, p-cresyl sulphate, and trimethylamine-N-oxide, all implicated in the variant processes of kidney diseases development. This review focuses on the pathogenic association between gut microbiota and kidney diseases (the gut-kidney axis), covering CKD, IgA nephropathy, nephrolithiasis, hypertension, acute kidney injury, hemodialysis and peritoneal dialysis in clinic. Targeted interventions including probiotic, prebiotic and symbiotic measures are discussed for their potential of re-establishing symbiosis, and more effective strategies for the treatment of kidney diseases patients are suggested. The novel insights into the dysbiosis of the gut microbiota in kidney diseases are helpful to develop novel therapeutic strategies for preventing or attenuating kidney diseases andcomplications.
C1 [Chen, Yuan-Yuan; Chen, Dan-Qian; Chen, Lin; Liu, Jing-Ru; Guo, Yan; Zhao, Ying-Yong] Northwest Univ, Sch Pharm, Fac Life Sci & Med, 229 Taibai North Rd, Xian 710069, Shaanxi, Peoples R China.
   [Vaziri, Nosratola D.] Univ Calif Irvine, Sch Med, Div Nephrol & Hypertens, Irvine, CA 92897 USA.
   [Guo, Yan] Univ New Mexico, Dept Internal Med, Albuquerque, NM 87131 USA.
C3 Northwest University Xi'an; University of California System; University
   of California Irvine; University of New Mexico
RP Zhao, YY (通讯作者)，Northwest Univ, Sch Pharm, Fac Life Sci & Med, 229 Taibai North Rd, Xian 710069, Shaanxi, Peoples R China.
EM m18338449312@163.com; zyy@nwu.edu.cn
RI Zhao, Ying-Yong/I-3590-2019; Chen, Dan-Qian/HCH-6571-2022; Chen,
   Yuan-Yuan/GLT-1927-2022
OI Zhao, Ying-Yong/0000-0002-0239-7342; Chen,
   Yuan-Yuan/0000-0001-8705-608X; CHEN, LIN/0000-0003-3399-8711
FU National Natural Science Foundation of China [81673578, 81872985,
   81603271]
FX This study was supported by the National Natural Science Foundation of
   China (Nos. 81673578, 81872985, 81603271).
NR 111
TC 154
Z9 161
U1 39
U2 130
PU BMC
PI LONDON
PA CAMPUS, 4 CRINAN ST, LONDON N1 9XW, ENGLAND
EI 1479-5876
J9 J TRANSL MED
JI J. Transl. Med.
PD JAN 3
PY 2019
VL 17
AR 5
DI 10.1186/s12967-018-1756-4
PG 11
WC Medicine, Research & Experimental
WE Science Citation Index Expanded (SCI-EXPANDED)
SC Research & Experimental Medicine
GA HG5UB
UT WOS:000455043400003
PM 30602367
OA gold, Green Published
HC Y
HP N
DA 2023-02-20
ER

PT J
AU Kieffer, DA
   Martin, RJ
   Adams, SH
AF Kieffer, Dorothy A.
   Martin, Roy J.
   Adams, Sean H.
TI Impact of Dietary Fibers on Nutrient Management and Detoxification
   Organs: Gut, Liver, and Kidneys
SO ADVANCES IN NUTRITION
LA English
DT Review
DE xenobiotic; microbiota; fiber; chronic kidney disease; nonalcoholic
   fatty liver disease
ID CHAIN FATTY-ACIDS; CHRONIC-RENAL-FAILURE; HYDROXYPROPYL METHYLCELLULOSE
   HPMC; INCREASED INTESTINAL PERMEABILITY; GLYCATION END-PRODUCTS;
   ALL-CAUSE MORTALITY; P-CRESYL SULFATE; RESISTANT STARCH; TIGHT JUNCTION;
   MICROBIOTA COMPOSITION
AB Increased dietary fiber (DF) intake elicits a wide range of physiologic effects, not just locally in the gut, but systemically. DFs can greatly alter the gut milieu by affecting the gut microbiome, which in turn influences the gut barrier, gastrointestinal immune and endocrine responses, and nitrogen cycling and microbial metabolism. These gut-associated changes can then alter the physiology and biochemistry of the body's other main nutrient management and detoxification organs, the liver and kidneys. The molecular mechanisms by which DF alters the physiology of the gut, liver, and kidneys is likely through gut-localized events (i.e., bacterial nitrogen metabolism, microbe-microbe, and microbe-host cell interactions) coupled with specific factors that emanate from the gut in response to DF, which signal to or affect the physiology of the liver and kidneys. The latter may include microbe-derived xenometabolites, peptides, or bioactive food components made available by gut microbes, inflammation signals, and gut hormones. The intent of this review is to summarize how DF alters the gut milieu to specifically affect intestinal, liver, and kidney functions and to discuss the potential local and systemic signaling networks that are involved.
C1 [Kieffer, Dorothy A.; Martin, Roy J.; Adams, Sean H.] Univ Calif Davis, Grad Grp Nutr Biol, Davis, CA 95616 USA.
   [Kieffer, Dorothy A.; Martin, Roy J.; Adams, Sean H.] Univ Calif Davis, Dept Nutr, Davis, CA 95616 USA.
   [Kieffer, Dorothy A.; Martin, Roy J.] USDA ARS, Obes & Metab Res Unit, Western Human Nutr Res Ctr, Davis, CA USA.
   [Adams, Sean H.] Arkansas Childrens Nutr Ctr, Little Rock, AR USA.
   [Adams, Sean H.] Univ Arkansas Med Sci, Dept Pediat, Little Rock, AR 72205 USA.
C3 University of California System; University of California Davis;
   University of California System; University of California Davis; United
   States Department of Agriculture (USDA); University of Arkansas System;
   University of Arkansas Medical Sciences
RP Adams, SH (通讯作者)，Univ Calif Davis, Grad Grp Nutr Biol, Davis, CA 95616 USA.; Adams, SH (通讯作者)，Univ Calif Davis, Dept Nutr, Davis, CA 95616 USA.; Adams, SH (通讯作者)，Arkansas Childrens Nutr Ctr, Little Rock, AR USA.; Adams, SH (通讯作者)，Univ Arkansas Med Sci, Dept Pediat, Little Rock, AR 72205 USA.
EM shadams@uams.edu
FU Danish Council for Strategic Research Project [10-093526]; National
   Center for Advancing Translational Sciences, NIH [UL1 TR000002, TL1
   TR000133]; USDA [5306-51530-019-00, 6026-51000-010-05S]
FX Fiber and microbiome research by the authors was supported in part by
   the Danish Council for Strategic Research Project 10-093526; a T32
   training award (to DAK) funded by the National Center for Advancing
   Translational Sciences, NIH, through grant UL1 TR000002 and linked award
   TL1 TR000133; and USDA projects 5306-51530-019-00 and
   6026-51000-010-05S. The USDA is an equal opportunity provider and
   employer.
NR 157
TC 36
Z9 37
U1 3
U2 44
PU OXFORD UNIV PRESS
PI OXFORD
PA GREAT CLARENDON ST, OXFORD OX2 6DP, ENGLAND
SN 2161-8313
EI 2156-5376
J9 ADV NUTR
JI Adv. Nutr.
PD NOV
PY 2016
VL 7
IS 6
BP 1111
EP 1121
DI 10.3945/an.116.013219
PG 11
WC Nutrition & Dietetics
WE Science Citation Index Expanded (SCI-EXPANDED)
SC Nutrition & Dietetics
GA EI1ZE
UT WOS:000392284700011
PM 28140328
OA Green Published, hybrid
DA 2023-02-20
ER

PT J
AU Zhu, YF
   He, HD
   Tang, YY
   Peng, YS
   Hu, P
   Sun, WQ
   Liu, P
   Jin, MP
   Xu, XD
AF Zhu, Yifan
   He, Haidong
   Tang, Yuyan
   Peng, Yinshun
   Hu, Ping
   Sun, Weiqian
   Liu, Ping
   Jin, Meiping
   Xu, Xudong
TI Reno-Protective Effect of Low Protein Diet Supplemented With a-Ketoacid
   Through Gut Microbiota and Fecal Metabolism in 5/6 Nephrectomized Mice
SO FRONTIERS IN NUTRITION
LA English
DT Article
DE chronic kidney disease; low-protein diet supplemented with
   alpha-ketoacid; gut microbiota; fecal metabolism; renal fibrosis; 5/6Nx
   mice
ID CHRONIC KIDNEY-DISEASE; OXIDATIVE STRESS; ACID; PYRIDOXAMINE;
   CONTRIBUTES; PROGRESSION; SIGNATURES; DYSBIOSIS; SEVERITY; RATS
AB Background: Low protein supplemented with alpha-ketoacid diet (LKD) was recommended to be an essential intervention to delay the progression of chronic kidney disease (CKD) in patients who were not yet on dialysis. Aberrant gut microbiota and metabolism have been reported to be highly associated with CKD. However, the effect of LKD on gut microbiota and related fecal metabolism in CKD remains unclear. Methods: Mice were fed with normal protein diet (NPD group), low protein diet (LPD group), and low protein diet supplemented with alpha-ketoacid (LKD group) after 5/6 nephrectomy. At the end of the study, blood, kidney tissues, and feces were collected for biochemical analyses, histological, 16S rRNA sequence of gut microbiome, and untargeted fecal metabolomic analyses. Results: Both LKD and LPD alleviate renal failure and fibrosis, and inflammatory statement in 5/6 nephrectomized mice, especially the LKD. In terms of gut microbiome, LKD significantly improved the dysbiosis induced by 5/6Nx, representing increased alpha-diversity and decreased F/B ratio. Compared with NPD, LKD significantly increased the abundance of g_Parasutterella, s_Parabacteroides_sp_CT06, f_Erysipelotrichaceae, g_Akkermansia, g_Gordonibacter, g_Faecalitalea, and s_Mucispirillum_sp_69, and decreased s_Lachnospiraceae_bacterium_28-4 and g_Lachnoclostridium. Moreover, 5/6Nx and LKD significantly altered fecal metabolome. Then, multi-omics analysis revealed that specific metabolites involved in glycerophospholipid, purine, vitamin B6, sphingolipid, phenylalanine, tyrosine and tryptophan biosynthesis, and microbes associated with LKD were correlated with the amelioration of CKD. Conclusion: LKD had a better effect than LPD on delaying renal failure in 5/6 nephrectomy-induced CKD, which may be due to the regulation of affecting the gut microbiome and fecal metabolic profiles.
C1 [Zhu, Yifan; He, Haidong; Tang, Yuyan; Hu, Ping; Sun, Weiqian; Liu, Ping; Jin, Meiping; Xu, Xudong] Fudan Univ, Minhang Hosp, Dept Nephrol, Shanghai, Peoples R China.
   [Peng, Yinshun] Fudan Univ, Sch Publ Hlth, Dept Nutr & Food Hyg, Shanghai, Peoples R China.
C3 Fudan University; Fudan University
RP Xu, XD (通讯作者)，Fudan Univ, Minhang Hosp, Dept Nephrol, Shanghai, Peoples R China.
EM xxdmzx@sina.com
RI Zhu, Yifan/GXH-6179-2022
FU National Natural Science Foundation of China [81774060]; Shanghai Health
   and Planning Commission Scientific Research Foundation [20184Y0040];
   Shanghai Minhang District Characteristic Specialty Construction Project
   [2020MWTZB07]; Shanghai Minhang District High-level Specialty Backbone
   Physician Training Program Funding Project [2020MZYS19]
FX This study was supported by grants from the National Natural Science
   Foundation of China (no. 81774060), the Shanghai Health and Planning
   Commission Scientific Research Foundation (no. 20184Y0040), the Shanghai
   Minhang District Characteristic Specialty Construction Project (no.
   2020MWTZB07), and the Shanghai Minhang District High-level Specialty
   Backbone Physician Training Program Funding Project (no. 2020MZYS19).
NR 55
TC 0
Z9 0
U1 5
U2 5
PU FRONTIERS MEDIA SA
PI LAUSANNE
PA AVENUE DU TRIBUNAL FEDERAL 34, LAUSANNE, CH-1015, SWITZERLAND
SN 2296-861X
J9 FRONT NUTR
JI Front. Nutr.
PD JUN 30
PY 2022
VL 9
AR 889131
DI 10.3389/fnut.2022.889131
PG 17
WC Nutrition & Dietetics
WE Science Citation Index Expanded (SCI-EXPANDED)
SC Nutrition & Dietetics
GA 3B5FY
UT WOS:000827967800001
PM 35845811
OA gold, Green Published
DA 2023-02-20
ER

PT J
AU Sallustio, F
   Curci, C
   Chaoul, N
   Fonto, G
   Lauriero, G
   Picerno, A
   Divella, C
   Di Leo, V
   De Angelis, M
   Mkaddem, SB
   Macchia, L
   Gallone, A
   Monteiro, RC
   Pesce, F
   Gesualdo, L
AF Sallustio, Fabio
   Curci, Claudia
   Chaoul, Nada
   Fonto, Giulia
   Lauriero, Gabriella
   Picerno, Angela
   Divella, Chiara
   Di Leo, Vincenzo
   De Angelis, Maria
   Mkaddem, Sanae Ben
   Macchia, Luigi
   Gallone, Anna
   Monteiro, Renato C.
   Pesce, Francesco
   Gesualdo, Loreto
TI High levels of gut-homing immunoglobulin A(+) B lymphocytes support the
   pathogenic role of intestinal mucosal hyperresponsiveness in
   immunoglobulin A nephropathy patients
SO NEPHROLOGY DIALYSIS TRANSPLANTATION
LA English
DT Article
DE B cells; commensal bacteria; glomerulonephritis; gut microbiota; IgA
   nephropathy
ID IGA NEPHROPATHY; ABERRANT GLYCOSYLATION; KIDNEY AXIS; SERUM BAFF; CELL;
   IMMUNITY; MICE; MICROBIOTA; MIR-148B; LET-7B
AB Background. Immunoglobulin A nephropathy (IgAN) is the most frequent primary glomerulonephritis. The role of the microbiota and mucosal immunity in the pathogenesis of IgAN remains a key element. To date, the hypothetical relationship between commensal bacteria, elevated tumour necrosis factor (TNF) superfamily member 13 [also known as B-cell activating factor (BAFF)] levels, perturbed homoeostasis of intestinal-activated B cells and intestinal IgA class switch has not been clearly shown in IgAN patients.
   Methods. We studied the intestinal-renal axis connections, analysing levels of BAFF, TNF ligand superfamily member 13 (APRIL) and intestinal-activated B cells in IgAN patients, healthy subjects (HSs) and patients with non-IgA glomerulonephritides.
   Results. IgAN patients had increased serum levels of BAFF cytokine, correlating with higher amounts of five specific microbiota metabolites, and high APRIL cytokine serum levels. We also found that subjects with IgAN have a higher level of circulating gut-homing (CCR9(+) beta 7 integrin(+)) regultory B cells, memory B cells and IgA(+) memory B cells compared with HSs. Finally, we found that IgAN patients had high levels of both total plasmablasts (PBs) and intestinal-homing PBs. Interestingly, PBs significantly increased in IgAN but not in patients with other glomerulonephritides.
   Conclusions. Our results demonstrate a significant difference in the amount of intestinal-activated B lymphocytes between IgAN patients and HSs, confirming the hypothesis of the pathogenic role of intestinal mucosal hyperresponsiveness in IgAN. The intestinal-renal axis plays a crucial role in IgAN and several factors may contribute to its complex pathogenesis and provide an important area of research for novel targeted therapies to modulate progression of the disease.
C1 [Sallustio, Fabio] Univ Bari Aldo Moro, Dept Interdisciplinary Med, Bari, Italy.
   [Curci, Claudia; Gallone, Anna] Univ Bari Aldo Moro, Dept Basic Med Sci Neurosci & Sense Organs, Bari, Italy.
   [Curci, Claudia; Fonto, Giulia; Lauriero, Gabriella; Picerno, Angela; Divella, Chiara; Di Leo, Vincenzo; Pesce, Francesco; Gesualdo, Loreto] Univ Bari Aldo Moro, Nephrol Dialysis & Transplantat Unit, Dept Emergency & Organ Transplantat, Bari, Italy.
   [Chaoul, Nada; Macchia, Luigi] Univ Bari Aldo Moro, Dept Emergency & Organ Transplantat, Allergol Unit, Bari, Italy.
   [De Angelis, Maria] Univ Bari Aldo Moro, Dept Soil Plant & Food Sci, Bari, Italy.
   [Mkaddem, Sanae Ben; Monteiro, Renato C.] Paris Diderot Univ, Fac Med, Ctr Res Inflammat, INSERM,U1199,ELR8252,CNRS, Paris, France.
C3 Universita degli Studi di Bari Aldo Moro; Universita degli Studi di Bari
   Aldo Moro; Universita degli Studi di Bari Aldo Moro; Universita degli
   Studi di Bari Aldo Moro; Universita degli Studi di Bari Aldo Moro;
   Centre National de la Recherche Scientifique (CNRS); Institut National
   de la Sante et de la Recherche Medicale (Inserm); UDICE-French Research
   Universities; Universite Paris Cite
RP Sallustio, F (通讯作者)，Univ Bari Aldo Moro, Dept Interdisciplinary Med, Bari, Italy.
EM fabio.sallustio@uniba.it
RI Curci, Claudia/A-6918-2013; Chaoul, Nada/AAC-7697-2022; Sallustio,
   Fabio/AFP-7212-2022; Gallone, Anna/K-5384-2018; Di Leo,
   Vincenzo/AAP-1691-2021; Picerno, Angela/AIC-9957-2022; Pesce,
   Francesco/AAC-2538-2022
OI Curci, Claudia/0000-0003-2055-7837; Sallustio,
   Fabio/0000-0002-5132-6532; Gallone, Anna/0000-0002-2252-9584; Di Leo,
   Vincenzo/0000-0001-6130-1999; Pesce, Francesco/0000-0002-2882-4226;
   Picerno, Angela/0000-0001-5805-4341; Ben Mkaddem,
   Sanae/0000-0001-7919-2233; Macchia, Luigi/0000-0002-5896-086X
FU Italian Ministry of Education, University and Research, PON 2014-2020
   BIOMIS Costituzione della biobanca del microbiota intestinale e salivare
   umano: dalla disbiosi alla simbiosi [ARS01_01220]
FX This work was supported by grants from the Italian Ministry of
   Education, University and Research, PON 2014-2020 BIOMIS Costituzione
   della biobanca del microbiota intestinale e salivare umano: dalla
   disbiosi alla simbiosi, Cod. ARS01_01220.
NR 44
TC 16
Z9 19
U1 2
U2 6
PU OXFORD UNIV PRESS
PI OXFORD
PA GREAT CLARENDON ST, OXFORD OX2 6DP, ENGLAND
SN 0931-0509
EI 1460-2385
J9 NEPHROL DIAL TRANSPL
JI Nephrol. Dial. Transplant.
PD MAR
PY 2021
VL 36
IS 3
BP 452
EP 464
DI 10.1093/ndt/gfaa264
PG 13
WC Transplantation; Urology & Nephrology
WE Science Citation Index Expanded (SCI-EXPANDED)
SC Transplantation; Urology & Nephrology
GA RW0PY
UT WOS:000646227900012
PM 33200215
OA hybrid, Green Accepted
DA 2023-02-20
ER

PT J
AU Jo, SK
AF Jo, Sang Kyung
TI Kidney-Gut Crosstalk in AKI
SO KIDNEY360
LA English
DT Article
DE acute kidney injury and ICU nephrology; acute kidney injury; AKI;
   bacterial translocation; basic science; dysbiosis; gastrointestinal
   microbiome; immune modulation; intestinal barrier; microbiota
ID INJURY; INHIBITION; MICROBIOTA
C1 [Jo, Sang Kyung] Korea Univ, Coll Med, Dept Internal Med, Seoul, South Korea.
C3 Korea University; Korea University Medicine (KU Medicine)
RP Jo, SK (通讯作者)，Korea Univ, Coll Med, Anam Hosp, Dept Internal Med, Goryeodae Ro 73, Seoul 02481, South Korea.
EM sang-kyung@korea.ac.kr
OI Jo, Sang Kyung/0000-0002-0496-0258
FU Basic Science Research Program through the National Research Foundation
   of Korea - Ministry of Education [2017R1A2B1002734]
FX This work was supported by the Basic Science Research Program through
   the National Research Foundation of Korea funded by the Ministry of
   Education (2017R1A2B1002734).
NR 20
TC 2
Z9 2
U1 1
U2 1
PU AMER SOC NEPHROLOGY
PI WASHINGTON
PA 1401 H Street NW, Suite 900, WASHINGTON, DC 20005, UNITED STATES
SN 2641-7650
J9 KIDNEY360
JI Kidney360
PD MAY 27
PY 2021
VL 2
IS 5
BP 886
EP 889
DI 10.34067/KID.0007722020
PG 4
WC Urology & Nephrology
WE Emerging Sources Citation Index (ESCI)
SC Urology & Nephrology
GA 4X2CM
UT WOS:000860655700015
PM 35373056
OA Green Accepted, gold
DA 2023-02-20
ER

PT J
AU Tanase, DM
   Gosav, EM
   Neculae, E
   Costea, CF
   Ciocoiu, M
   Hurjui, LL
   Tarniceriu, CC
   Maranduca, MA
   Lacatusu, CM
   Floria, M
   Serban, IL
AF Tanase, Daniela Maria
   Gosav, Evelina Maria
   Neculae, Ecaterina
   Costea, Claudia Florida
   Ciocoiu, Manuela
   Hurjui, Loredana Liliana
   Tarniceriu, Claudia Cristina
   Maranduca, Minela Aida
   Lacatusu, Cristina Mihaela
   Floria, Mariana
   Serban, Ionela Lacramioara
TI Role of Gut Microbiota on Onset and Progression of Microvascular
   Complications of Type 2 Diabetes (T2DM)
SO NUTRIENTS
LA English
DT Review
DE gut microbiota; dysbiosis; type 2 diabetes; retinopathy; neuropathy;
   nephropathy; therapy
ID TRIMETHYLAMINE-N-OXIDE; ENTERIC NERVOUS-SYSTEM; FAT DIET INGESTION;
   INTESTINAL MICROBIOTA; KIDNEY-DISEASE; BILE-ACIDS; GASTROINTESTINAL
   MOTILITY; INSULIN; OBESE; MELLITUS
AB Type 2 diabetes mellitus (T2DM) remains one of the most problematic and economic consumer disorders worldwide, with growing prevalence and incidence. Over the last years, substantial research has highlighted the intricate relationship among gut microbiota, dysbiosis and metabolic syndromes development. Changes in the gut microbiome composition lead to an imbalanced gastrointestinal habitat which promotes abnormal production of metabolites, inflammatory status, glucose metabolism alteration and even insulin resistance (IR). Short-chain fatty acids (SCFAs), trimethylamine N-oxide (TMAO), lipopolysaccharide, aromatic amino acids and their affiliated metabolites, contribute to T2DM via different metabolic and immunologic pathways. In this narrative review, we discuss the immunopathogenic mechanism behind gut dysbiosis, T2DM development and the major known diabetic microvascular complications (retinopathy, neuropathy and nephropathy), the beneficial use of pre- and pro-biotics and fecal microbiota transplantation in T2DM management and new findings and future perspectives in this field.
C1 [Tanase, Daniela Maria; Gosav, Evelina Maria; Floria, Mariana] Grigore T Popa Univ Med & Pharm, Dept Internal Med, Iasi 700111, Romania.
   [Tanase, Daniela Maria; Gosav, Evelina Maria] St Spiridon Cty Clin Emergency Hosp Iasi, Internal Med Clin, Iasi 700115, Romania.
   [Neculae, Ecaterina] Grigore T Popa Univ Med & Pharm, Dept Gastroenterol, Iasi 700115, Romania.
   [Neculae, Ecaterina] St Spiridon Cty Clin Emergency Hosp Iasi, Inst Gastroenterol & Hepatol, Iasi 700111, Romania.
   [Costea, Claudia Florida] Grigore T Popa Univ Med & Pharm, Dept Ophthalmol, Iasi 700115, Romania.
   [Costea, Claudia Florida] Nicolae Oblu Emergency Clin Hosp, Ophthalmol Clin 2, Iasi 700309, Romania.
   [Ciocoiu, Manuela] Grigore T Popa Univ Med & Pharm, Fac Med, Dept Pathophysiol, Iasi 700115, Romania.
   [Hurjui, Loredana Liliana; Maranduca, Minela Aida; Serban, Ionela Lacramioara] Grigore T Popa Univ Med & Pharm, Dept Morphofunct Sci II, Discipline Physiol, Iasi 700115, Romania.
   [Hurjui, Loredana Liliana] St Spiridon Cty Clin Emergency Hosp, Hematol Lab, Iasi 700111, Romania.
   [Tarniceriu, Claudia Cristina] Grigore T Popa Univ Med & Pharm, Dept Morphofunct Sci I, Discipline Anat, Iasi 700115, Romania.
   [Tarniceriu, Claudia Cristina] St Spiridon Cty Clin Emergency Hosp, Hematol Clin, Iasi 700111, Romania.
   [Lacatusu, Cristina Mihaela] Grigore T Popa Univ Med & Pharm, Unit Diabet Nutr & Metab Dis, Iasi 700115, Romania.
   [Lacatusu, Cristina Mihaela] St Spiridon Cty Clin Emergency Hosp, Clin Ctr Diabet Nutr & Metab Dis, Iasi 700111, Romania.
   [Floria, Mariana] Emergency Mil Clin Hosp, Internal Med Clin, Iasi 700483, Romania.
C3 Grigore T Popa University of Medicine & Pharmacy; Grigore T Popa
   University of Medicine & Pharmacy; Grigore T Popa University of Medicine
   & Pharmacy; Grigore T Popa University of Medicine & Pharmacy; Grigore T
   Popa University of Medicine & Pharmacy; Grigore T Popa University of
   Medicine & Pharmacy; Grigore T Popa University of Medicine & Pharmacy;
   Grigore T Popa University of Medicine & Pharmacy; Grigore T Popa
   University of Medicine & Pharmacy; Grigore T Popa University of Medicine
   & Pharmacy
RP Gosav, EM (通讯作者)，Grigore T Popa Univ Med & Pharm, Dept Internal Med, Iasi 700111, Romania.; Gosav, EM (通讯作者)，St Spiridon Cty Clin Emergency Hosp Iasi, Internal Med Clin, Iasi 700115, Romania.
EM tanasedm@gmail.com; dr.evelinagosav@gmail.com;
   ecaterina.neculae91@gmail.com; claudia.costea@umfiasi.ro;
   manuela.ciocoiu@umfiasi.ro; loredana.hurjui@umfiasi.ro;
   claudia.tarniceriu@umfiasi.ro; minela.maranduca@umfiasi.ro;
   cristina.lacatusu@umfiasi.ro; floria.mariana@umfiasi.ro;
   ionela.serban@umfiasi.ro
RI TANASE, DANIELA MARIA/AAS-7126-2020; Evelina Maria, Gosav/AAG-9695-2019;
   Costea, Claudia Florida/AAL-4352-2020; Floria, Mariana/AAE-7193-2021;
   Mariana, Floria/A-3072-2017; Hurjui, Loredana Liliana/G-1118-2018;
   Lacatusu, Cristina Mihaela/AAE-5515-2022; Serban, Ionela
   Lacramioara/GZL-6671-2022; Hurjui, Loredana Liliana/D-1229-2019
OI Evelina Maria, Gosav/0000-0003-1730-9306; Mariana,
   Floria/0000-0002-9465-1503; Lacatusu, Cristina
   Mihaela/0000-0002-9012-5901; Neculae, Ecaterina/0000-0001-9247-5043;
   Tanase, Daniela Maria/0000-0002-7144-2506; Hurjui, Loredana
   Liliana/0000-0003-3803-9405
NR 169
TC 44
Z9 46
U1 9
U2 42
PU MDPI
PI BASEL
PA ST ALBAN-ANLAGE 66, CH-4052 BASEL, SWITZERLAND
EI 2072-6643
J9 NUTRIENTS
JI Nutrients
PD DEC
PY 2020
VL 12
IS 12
AR 3719
DI 10.3390/nu12123719
PG 26
WC Nutrition & Dietetics
WE Science Citation Index Expanded (SCI-EXPANDED)
SC Nutrition & Dietetics
GA PK4RO
UT WOS:000602434400001
PM 33276482
OA gold
DA 2023-02-20
ER

PT J
AU Campbell, PM
   Humphreys, GJ
   Summers, AM
   Konkel, JE
   Knight, CG
   Augustine, T
   McBain, AJ
AF Campbell, Paul M.
   Humphreys, Gavin J.
   Summers, Angela M.
   Konkel, Joanne E.
   Knight, Christopher G.
   Augustine, Titus
   McBain, Andrew J.
TI Does the Microbiome Affect the Outcome of Renal Transplantation?
SO FRONTIERS IN CELLULAR AND INFECTION MICROBIOLOGY
LA English
DT Review
DE oral microbiome; gut microbiome; kidney transplant; surgery; renal
   allograft; urinary microbiome; chronic kidney disease; end stage renal
   disease
ID CHRONIC KIDNEY-DISEASE; DELAYED GRAFT FUNCTION; ORAL BACTERIA; GUT
   MICROBIOTA; METHANOGENIC ARCHAEA; HEALTH; PH; RECIPIENTS; CYCLOSPORINE;
   CANDIDIASIS
AB The role of the human microbiome in health and disease is becoming increasingly apparent. Emerging evidence suggests that the microbiome is affected by solid organ transplantation. Kidney transplantation is the gold standard treatment for End-Stage Renal Disease (ESRD), the advanced stage of Chronic Kidney Disease (CKD). The question of how ESRD and transplantation affect the microbiome and vice versa includes how the microbiome is affected by increased concentrations of toxins such as urea and creatinine (which are elevated in ESRD), whether restoration of renal function following transplantation alters the composition of the microbiome, and the impact of lifelong administration of immunosuppressive drugs on the microbiome. Changes in microbiome composition and activity have been reported in ESRD and in therapeutic immunosuppression, but the effect on the outcome of transplantation is not well-understood. Here, we consider the current evidence that changes in kidney function and immunosuppression following transplantation influence the oral, gut, and urinary microbiomes in kidney transplant patients. The potential for changes in these microbiomes to lead to disease, systemic inflammation, or rejection of the organ itself is discussed, along with the possibility that restoration of kidney function might re-establish orthobiosis.
C1 [Campbell, Paul M.; Humphreys, Gavin J.; McBain, Andrew J.] Univ Manchester, Fac Biol Med & Hlth, Sch Hlth Sci, Manchester, Lancs, England.
   [Summers, Angela M.; Augustine, Titus] Manchester Univ NHS Fdn Trust, Manchester Acad Hlth Sci Ctr, Dept Renal & Pancreat Transplantat, Manchester, Lancs, England.
   [Konkel, Joanne E.] Univ Manchester, Fac Biol Med & Hlth, Lydia Becker Inst Immunol & Inflammat, Manchester, Lancs, England.
   [Knight, Christopher G.] Univ Manchester, Sch Nat Sci, Fac Sci & Engn, Manchester, Lancs, England.
C3 University of Manchester; University of Manchester; University of
   Manchester; University of Manchester
RP Campbell, PM (通讯作者)，Univ Manchester, Fac Biol Med & Hlth, Sch Hlth Sci, Manchester, Lancs, England.
EM paul.campbell-5@manchester.ac.uk
RI Campbell, Paul/AAD-5740-2022; Knight, Chris/B-2797-2009
OI Campbell, Paul/0000-0001-5912-6095; McBain, Andrew/0000-0002-5255-5425;
   Humphreys, Gavin/0000-0002-9138-0859; Knight, Chris/0000-0001-9815-4267;
   Augustine, Titus/0000-0002-7391-1839
FU Medical Research Council [2102580]; BBSRC [BB/M025977/1] Funding Source:
   UKRI; MRC [2102580] Funding Source: UKRI
FX This review was written as part of a PhD studentship (Project Reference:
   2102580) funded by the Medical Research Council.
NR 123
TC 4
Z9 4
U1 0
U2 10
PU FRONTIERS MEDIA SA
PI LAUSANNE
PA AVENUE DU TRIBUNAL FEDERAL 34, LAUSANNE, CH-1015, SWITZERLAND
SN 2235-2988
J9 FRONT CELL INFECT MI
JI Front. Cell. Infect. Microbiol.
PD DEC 23
PY 2020
VL 10
AR 558644
DI 10.3389/fcimb.2020.558644
PG 10
WC Immunology; Microbiology
WE Science Citation Index Expanded (SCI-EXPANDED)
SC Immunology; Microbiology
GA PO1KP
UT WOS:000604930000001
PM 33425774
OA gold, Green Published
DA 2023-02-20
ER

PT J
AU Lu, CC
   Hu, ZB
   Wang, R
   Hong, ZH
   Lu, J
   Chen, PP
   Zhang, JX
   Li, XQ
   Yuan, BY
   Huang, SJ
   Ruan, XZ
   Liu, BC
   Ma, KL
AF Lu, Chen-chen
   Hu, Ze-bo
   Wang, Ru
   Hong, Ze-hui
   Lu, Jian
   Chen, Pei-pei
   Zhang, Jia-xiu
   Li, Xue-qi
   Yuan, Ben-yin
   Huang, Si-jia
   Ruan, Xiong-zhong
   Liu, Bi-cheng
   Ma, Kun-ling
TI Gut microbiota dysbiosis-induced activation of the intrarenal
   renin-angiotensin system is involved in kidney injuries in rat diabetic
   nephropathy
SO ACTA PHARMACOLOGICA SINICA
LA English
DT Article
DE diabetic nephropathy; gut microbiota; plasma acetate; renin-angiotensin
   system; broad-spectrum antibiotics
ID RENAL-DISEASE; INFLAMMATION; METAGENOME; INCREASES; BUTYRATE; SIGNALS;
   MICE
AB Some studies have shown that gut microbiota along with its metabolites is closely associated with diabetic mellitus (DM). In this study we explored the relationship between gut microbiota and kidney injuries of early diabetic nephropathy (DN) and its underlying mechanisms. Male SD rats were intraperitoneally injected with streptozotocin to induce DM. DM rats were orally administered compound broad-spectrum antibiotics for 8 weeks. After the rats were sacrificed, their blood, urine, feces, and renal tissues were harvested for analyses. We found that compared with the control rats, DM rats had abnormal intestinal microflora, increased plasma acetate levels, increased proteinuria, thickened glomerular basement membrane, and podocyte foot process effacement in the kidneys. Furthermore, the protein levels of angiotensin II, angiotensin-converting enzyme, and angiotensin II type 1 receptor in the kidneys of DM rats were significantly increased. Administration of broad-spectrum antibiotics in DM rats not only completely killed most intestinal microflora, but also significantly lowered the plasma acetate levels, inhibited intrarenal RAS activation, and attenuated kidney damage. Finally, we showed that plasma acetate levels were positively correlated with intrarenal angiotensin II protein expression (r = 0.969, P < 0.001). In conclusion, excessive acetate produced by disturbed gut microbiota might be involved in the kidney injuries of early DN through activating intrarenal RAS.
C1 [Lu, Chen-chen; Hu, Ze-bo; Lu, Jian; Chen, Pei-pei; Zhang, Jia-xiu; Li, Xue-qi; Yuan, Ben-yin; Huang, Si-jia; Liu, Bi-cheng; Ma, Kun-ling] Southeast Univ, Inst Nephrol, Sch Med, Zhong Da Hosp, Nanjing 210009, Peoples R China.
   [Wang, Ru] Southeast Univ, Inst Life Sci, Nanjing 210009, Peoples R China.
   [Hong, Ze-hui] Southeast Univ, Dept Gent & Dev Biol, Sch Med, Nanjing 210009, Peoples R China.
   [Ruan, Xiong-zhong] UCL, Sch Med, Ctr Nephrol, Royal Free Campus, London, England.
C3 Southeast University - China; Southeast University - China; Southeast
   University - China; University of London; University College London; UCL
   Medical School
RP Ma, KL (通讯作者)，Southeast Univ, Inst Nephrol, Sch Med, Zhong Da Hosp, Nanjing 210009, Peoples R China.
EM klma05@163.com
RI Ruan, Xiong Zhong/GZA-5963-2022
OI Ruan, Xiong Zhong/0000-0001-5199-4971
FU National Natural Science Foundation of China [81970629]; Jiangsu
   Province Social Development Project [BE2018744]; Project for Jiangsu
   Provincial Medical Talent [ZDRCA2016077]; Jiangsu Province Six Talent
   Peaks Project [2015-WSN-002]; Fundamental Research Funds for the Central
   Universities [KYCX18-0182, KYCX17-0169, KYZZ15-0061]; Jiangsu Province
   Ordinary University Graduate Research Innovation Project [SJZZ16-004];
   Joint Project of Southeast University and Pharmaceutical University of
   China [2242019K3DZ03]
FX This work was supported by the National Natural Science Foundation of
   China (grant 81970629), the Jiangsu Province Social Development Project
   (BE2018744), the Project for Jiangsu Provincial Medical Talent
   (ZDRCA2016077), the Jiangsu Province Six Talent Peaks Project
   (2015-WSN-002), the Fundamental Research Funds for the Central
   Universities (KYCX18-0182, KYCX17-0169, KYZZ15-0061), the Jiangsu
   Province Ordinary University Graduate Research Innovation Project
   (SJZZ16-004), and the Joint Project of Southeast University and
   Pharmaceutical University of China (2242019K3DZ03).
NR 35
TC 32
Z9 35
U1 9
U2 43
PU NATURE PUBLISHING GROUP
PI LONDON
PA MACMILLAN BUILDING, 4 CRINAN ST, LONDON N1 9XW, ENGLAND
SN 1671-4083
EI 1745-7254
J9 ACTA PHARMACOL SIN
JI Acta Pharmacol. Sin.
PD AUG
PY 2020
VL 41
IS 8
BP 1111
EP 1118
DI 10.1038/s41401-019-0326-5
EA MAR 2020
PG 8
WC Chemistry, Multidisciplinary; Pharmacology & Pharmacy
WE Science Citation Index Expanded (SCI-EXPANDED)
SC Chemistry; Pharmacology & Pharmacy
GA MT2ET
UT WOS:000520398500001
PM 32203081
OA Bronze, Green Submitted, Green Published
DA 2023-02-20
ER

PT J
AU Khoury, T
   Tzukert, K
   Abel, R
   Abu Rmeileh, A
   Levi, R
   Ilan, Y
AF Khoury, Tawfik
   Tzukert, Keren
   Abel, Roy
   Abu Rmeileh, Ayman
   Levi, Ronen
   Ilan, Yaron
TI The gut-kidney axis in chronic renal failure: A new potential target for
   therapy
SO HEMODIALYSIS INTERNATIONAL
LA English
DT Review
DE Gut microbiome; chronic renal failure; bacterial translocation
ID ALL-CAUSE MORTALITY; INDOXYL SULFATE; UREMIC TOXINS; OXIDATIVE STRESS;
   SERUM-LEVELS; ENDOTHELIAL DYSFUNCTION; BACTERIAL TRANSLOCATION;
   CARDIOVASCULAR-DISEASE; INTESTINAL MICROBIOTA; PERITONEAL-DIALYSIS
AB Evidence is accumulating to consider the gut microbiome as a central player in the gut-kidney axis. Microbiome products, such as advanced glycation end products, phenols, and indoles, are absorbed into the circulation but are cleared by normal-functioning kidneys. These products then become toxic and contribute to the uremic load and to the progression of chronic kidney failure. In this review, we discuss the gut-kidney interaction under the state of chronic kidney failure as well as the potential mechanisms by which a change in the gut flora (termed gut dysbiosis) in chronic kidney disease (CKD) exacerbates uremia and leads to further progression of CKD and inflammation. Finally, the potential therapeutic interventions to target the gut microbiome in CKD are discussed.
C1 [Khoury, Tawfik; Abu Rmeileh, Ayman; Ilan, Yaron] Hebrew Univ Jerusalem, Hadassah Med Ctr, Dept Med, Gastroenterol Unit, POB 12000, IL-91120 Jerusalem, Israel.
   [Khoury, Tawfik; Abu Rmeileh, Ayman; Ilan, Yaron] Hebrew Univ Jerusalem, Hadassah Med Ctr, Dept Med, Liver Unit, POB 12000, IL-91120 Jerusalem, Israel.
   [Tzukert, Keren; Abel, Roy; Levi, Ronen] Hebrew Univ Jerusalem, Hadassah Med Ctr, Dept Nephrol, Jerusalem, Israel.
C3 Hebrew University of Jerusalem; Hadassah University Medical Center;
   Hebrew University of Jerusalem; Hadassah University Medical Center;
   Hebrew University of Jerusalem; Hadassah University Medical Center
RP Khoury, T (通讯作者)，Hebrew Univ Jerusalem, Hadassah Med Ctr, Dept Med, Gastroenterol Unit, POB 12000, IL-91120 Jerusalem, Israel.; Khoury, T (通讯作者)，Hebrew Univ Jerusalem, Hadassah Med Ctr, Dept Med, Liver Unit, POB 12000, IL-91120 Jerusalem, Israel.
EM tawfikkhoury1@hotmail.com
NR 98
TC 25
Z9 35
U1 9
U2 42
PU WILEY
PI HOBOKEN
PA 111 RIVER ST, HOBOKEN 07030-5774, NJ USA
SN 1492-7535
EI 1542-4758
J9 HEMODIAL INT
JI Hemodial. Int.
PD JUL
PY 2017
VL 21
IS 3
BP 323
EP 334
DI 10.1111/hdi.12486
PG 12
WC Urology & Nephrology
WE Science Citation Index Expanded (SCI-EXPANDED)
SC Urology & Nephrology
GA EZ7ES
UT WOS:000404884800007
PM 27634464
DA 2023-02-20
ER

PT J
AU Felizardo, RJF
   Watanabe, IKM
   Dardi, P
   Rossoni, LV
   Camara, NOS
AF Felizardo, R. J. F.
   Watanabe, I. K. M.
   Dardi, Patrizia
   Rossoni, L. V.
   Camara, N. O. S.
TI The interplay among gut microbiota, hypertension and kidney diseases:
   The role of short-chain fatty acids
SO PHARMACOLOGICAL RESEARCH
LA English
DT Review
DE Hypertension; Chronic kidney disease; Inflammation; Gut microbiota;
   Short chain fatty acids
ID PROTEIN-COUPLED RECEPTOR; CLOSTRIDIUM-DIFFICILE INFECTION;
   BLOOD-PRESSURE; DIETARY FIBER; BACTERIAL TRANSLOCATION; INTESTINAL
   MICROBIOTA; BUTYRATE FORMATION; UREMIC TOXINS; RENAL-DISEASE; EXPRESSION
AB The bacteria community living in the gut maintains a symbiotic relationship with the host and its unbalance has been associated with progression of a wide range of intestinal and extra intestinal conditions. Hypertension and chronic kidney disease (CKD) are closely associated diseases with high incidence rates all over the world. Increasing data have supported the involvement of gut microbiome in the blood pressure regulation and the impairment of CKD prognosis. In hypertension, the reduced number of short-chain fatty acids (SCFAs) producing bacteria is associated with modifications in gut environment, involving reduction of the hypoxic gut profile and worsening of the microbial balance, leading to a loss of epithelial barrier integrity, development of gut inflammation and the reduction of SCFAs plasma levels. These modifications compromise the blood pressure regulation and, as a consequence, favor the end organ damage, also affecting the kidneys. In CKD, impaired renal function leads to accumulation of high levels of uremic toxins that reach the intestine and cause alterations in bacteria composition and fecal metabolite profile, inducing a positive feedback that allows translocation of endotoxins into the bloodstream, which enhances local kidney inflammation and exacerbate kidney injury, compromising even more CKD prognosis. In line with these data, the use of prebiotics, probiotics and fecal microbiota transplantation are becoming efficient therapies to improve the gut dysbiosis aiming hypertension and CKD treatment. This review describes how changes in gut microbiota composition can affect the development of hypertension and the progression of kidney diseases, highlighting the importance of the gut microbial composition uncovering to improve human health maintenance and, especially, for the development of new alternative therapies.
C1 [Felizardo, R. J. F.; Watanabe, I. K. M.; Camara, N. O. S.] Univ Sao Paulo, Dept Immunol, Inst Biomed Sci, Sao Paulo, Brazil.
   [Felizardo, R. J. F.; Watanabe, I. K. M.; Camara, N. O. S.] Univ Fed Sao Paulo, Dept Med, Div Nephrol, Sao Paulo, Brazil.
   [Dardi, Patrizia; Rossoni, L. V.] Univ Sao Paulo, Dept Physiol & Biophys, Inst Biomed Sci, Sao Paulo, Brazil.
   [Camara, N. O. S.] Univ Sao Paulo, Dept Med, Lab Renal Physiol LIM 16, Sao Paulo, Brazil.
C3 Universidade de Sao Paulo; Universidade Federal de Sao Paulo (UNIFESP);
   Universidade de Sao Paulo; Universidade de Sao Paulo
RP Felizardo, RJF; Watanabe, IKM (通讯作者)，Univ Sao Paulo, Dept Immunol, Inst Biomed Sci, Sao Paulo, Brazil.; Dardi, P (通讯作者)，Univ Sao Paulo, Dept Physiol & Biophys, Inst Biomed Sci, Sao Paulo, Brazil.
EM rapha.felizardo@gmail.com; ingridwatanabe@gmail.com;
   patrizia.dardi@usp.br
RI Felizardo, Raphael J F/B-3844-2016; Rossoni, Luciana
   Venturini/AFR-0021-2022; Dardi, Patrizia/AAU-6608-2020; Rossoni, Luciana
   Venturini/C-7226-2012; Olsen Saraiva Camara, Niels/AAX-3269-2020
OI Felizardo, Raphael J F/0000-0001-9650-6273; Dardi,
   Patrizia/0000-0002-5543-1284; Rossoni, Luciana
   Venturini/0000-0002-0944-9483; Olsen Saraiva Camara,
   Niels/0000-0001-5436-1248
FU Fundacao de Amparo a Pesquisa do Estado de Sao Paulo (FAPESP)
   [2012/15205-4, 2012/02270-2, 2016/08907-3, 2017/05264-7, 2017/06222-6];
   "Coordenacao de Aperfeicoamento de Pessoal de Nivel Superior Brasil"
   (CAPES) [001]; "Coordenacao de Aperfeicoamento de Pessoal de Nivel
   Superior Brasil" (CAPES, Programa Nacional de Pos-Doutorado); Conselho
   Nacional de Desenvolvimento Cientifico e Tecnologico (CNPq, INCT
   REGENERA)
FX This work was financially supported by Fundacao de Amparo a Pesquisa do
   Estado de Sao Paulo (FAPESP) (grant numbers 2012/15205-4, 2012/02270-2,
   2016/08907-3, 2017/05264-7 and 2017/06222-6), by the "Coordenacao de
   Aperfeicoamento de Pessoal de Nivel Superior Brasil" (CAPES, Finance
   Code 001 and Programa Nacional de Pos-Doutorado) and Conselho Nacional
   de Desenvolvimento Cientifico e Tecnologico (CNPq, INCT REGENERA).
   L.V.R. and N.O.S.C. are research fellows from the CNPq. The funders had
   no role in study design, data collection and analysis, decision to
   publish or preparation of the manuscript.
NR 155
TC 69
Z9 78
U1 9
U2 70
PU ACADEMIC PRESS LTD- ELSEVIER SCIENCE LTD
PI LONDON
PA 24-28 OVAL RD, LONDON NW1 7DX, ENGLAND
SN 1043-6618
EI 1096-1186
J9 PHARMACOL RES
JI Pharmacol. Res.
PD MAR
PY 2019
VL 141
BP 366
EP 377
DI 10.1016/j.phrs.2019.01.019
PG 12
WC Pharmacology & Pharmacy
WE Science Citation Index Expanded (SCI-EXPANDED)
SC Pharmacology & Pharmacy
GA HO5VT
UT WOS:000460997000031
PM 30639376
DA 2023-02-20
ER

PT J
AU Arun, KB
   Madhavan, A
   Sindhu, R
   Emmanual, S
   Binod, P
   Pugazhendhi, A
   Sirohi, R
   Reshmy, R
   Awasthi, MK
   Gnansounou, E
   Pandey, A
AF Arun, K. B.
   Madhavan, Aravind
   Sindhu, Raveendran
   Emmanual, Shibitha
   Binod, Parameswaran
   Pugazhendhi, Arivalagan
   Sirohi, Ranjna
   Reshmy, R.
   Awasthi, Mukesh Kumar
   Gnansounou, Edgard
   Pandey, Ashok
TI Probiotics and gut microbiome-Prospects and challenges in remediating
   heavy metal toxicity
SO JOURNAL OF HAZARDOUS MATERIALS
LA English
DT Article
DE Gut microbiome; Heavy metals; Heavy metal toxicity; Detoxification;
   Next-generation probiotics
ID INFLAMMATORY-BOWEL-DISEASE; ESCHERICHIA-COLI CHALLENGE; ARYL-HYDROCARBON
   RECEPTOR; INDUCED OXIDATIVE STRESS; LACTIC-ACID BACTERIA; HUMAN HEALTH;
   INTESTINAL MICROBIOTA; CADMIUM ABSORPTION; SURFACE BINDING;
   KIDNEY-DISEASE
AB The gut microbiome, often referred to as "super organ", comprises up to a hundred trillion microorganisms, and the species diversity may vary from person to person. They perform a decisive role in diverse biological functions related to metabolism, immunity and neurological responses. However, the microbiome is sensitive to environmental pollutants, especially heavy metals. There is continuous interaction between heavy metals and the microbiome. Heavy metal exposure retards the growth and changes the structure of the phyla involved in the gut microbiome. Meanwhile, the gut microbiome tries to detoxify the heavy metals by altering the physiological conditions, intestinal permeability, enhancing enzymes for metabolizing heavy metals. This review summarizes the effect of heavy metals in altering the gut microbiome, the mechanism by which gut microbiota detoxifies heavy metals, diseases developed due to heavy metal-induced dysbiosis of the gut microbiome, and the usage of probiotics along with advancements in developing improved recombinant probiotic strains for the remediation of heavy metal toxicity.
C1 [Arun, K. B.; Madhavan, Aravind] Rajiv Gandhi Ctr Biotechnol, Trivandrum 695014, Kerala, India.
   [Sindhu, Raveendran; Binod, Parameswaran] CSIR, Microbial Proc & Technol Div, Natl Inst Interdisciplinary Sci & Technol, Trivandrum 695019, Kerala, India.
   [Emmanual, Shibitha] St Josephs Coll, Dept Zool, Trichur 680121, Kerala, India.
   [Pugazhendhi, Arivalagan] Maejo Univ, Sch Renewable Energy, Chiang Mai 50290, Thailand.
   [Pugazhendhi, Arivalagan] Asia Univ, Coll Med & Hlth Sci, Taichung, Taiwan.
   [Sirohi, Ranjna] Korea Univ, Dept Chem & Biol Engn, Seoul 136713, South Korea.
   [Reshmy, R.] Bishop Moore Coll, Post Grad & Res Dept Chem, Mavelikara 690110, Kerala, India.
   [Awasthi, Mukesh Kumar] North West A&F Univ, Coll Nat Resources & Environm, Yangling 712100, Shaanxi, Peoples R China.
   [Gnansounou, Edgard] Ecole Polytech Fed Lausanne, ENAC GR GN, CH-1015 Lausanne, Switzerland.
   [Pandey, Ashok] CSIR, Indian Inst Toxicol Res, Ctr Innovat & Translat Res, Lucknow 226001, Uttar Pradesh, India.
   [Sirohi, Ranjna; Pandey, Ashok] Ctr Energy & Environm Sustainabil, Lucknow 226029, Uttar Pradesh, India.
C3 Department of Biotechnology (DBT) India; Rajiv Gandhi Centre for
   Biotechnology (RGCB); Council of Scientific & Industrial Research (CSIR)
   - India; CSIR - National Institute Interdisciplinary Science &
   Technology (NIIST); St. Josephs College; Maejo University; Asia
   University Taiwan; Korea University; Northwest A&F University - China;
   Swiss Federal Institutes of Technology Domain; Ecole Polytechnique
   Federale de Lausanne; Council of Scientific & Industrial Research (CSIR)
   - India; CSIR - Indian Institute of Toxicology Research (IITR)
RP Pandey, A (通讯作者)，CSIR, Ctr Innovat & Translat Res, Indian Inst Toxicol Res CSIR IITR, 31 MG Marg, Lucknow 226001, Uttar Pradesh, India.
EM ashok.pandey1@iitr.res.in
RI Pugazhendhi, Arivalagan/F-5411-2018; Madhavan, Aravind/AAE-7948-2022; B,
   Arun K/ABA-5008-2020; Binod, P/ADJ-7060-2022
OI Pugazhendhi, Arivalagan/0000-0002-9529-3306; Madhavan,
   Aravind/0000-0003-1224-2042; B, Arun K/0000-0002-8292-5933; Binod,
   P/0000-0003-4191-8048; Pandey, Ashok/0000-0003-1626-3529; RAVEENDRAN,
   SINDHU/0000-0002-7368-3792; R, Reshmy/0000-0003-2091-0135
NR 300
TC 22
Z9 24
U1 45
U2 97
PU ELSEVIER
PI AMSTERDAM
PA RADARWEG 29, 1043 NX AMSTERDAM, NETHERLANDS
SN 0304-3894
EI 1873-3336
J9 J HAZARD MATER
JI J. Hazard. Mater.
PD OCT 15
PY 2021
VL 420
AR 126676
DI 10.1016/j.jhazmat.2021.126676
EA JUL 2021
PG 19
WC Engineering, Environmental; Environmental Sciences
WE Science Citation Index Expanded (SCI-EXPANDED)
SC Engineering; Environmental Sciences & Ecology
GA UR7RN
UT WOS:000696941800006
PM 34329091
DA 2023-02-20
ER

PT J
AU Valiente, GR
   Munir, A
   Hart, ML
   Blough, P
   Wada, TT
   Dalan, EE
   Willis, WL
   Wu, LC
   Freud, AG
   Jarjour, WN
AF Valiente, Giancarlo R.
   Munir, Armin
   Hart, Marcia L.
   Blough, Perry
   Wada, Takuma T.
   Dalan, Emma E.
   Willis, William L.
   Wu, Lai-Chu
   Freud, Aharon G.
   Jarjour, Wael N.
TI Gut dysbiosis is associated with acceleration of lupus nephritis
SO SCIENTIFIC REPORTS
LA English
DT Article
ID INTESTINAL MICROBIOTA; T-CELLS; DISEASE; ERYTHEMATOSUS; MACROPHAGES;
   ARTHRITIS; IL-17; SUSCEPTIBILITY; IDENTIFICATION; BIOMARKER
AB The gut microbiota (GM) exerts a strong influence over the host immune system and dysbiosis of this microbial community can affect the clinical phenotype in chronic inflammatory conditions. To explore the role of the GM in lupus nephritis, we colonized NZM2410 mice with Segmented Filamentous Bacteria (SFB). Gut colonization with SFB was associated with worsening glomerulonephritis, glomerular and tubular immune complex deposition and interstitial inflammation compared to NZM2410 mice free of SFB. With SFB colonization mice experienced an increase in small intestinal lamina propria Th17 cells and group 3 innate lymphoid cells (ILC3s). However, although serum IL-17A expression was elevated in these mice, Th17 cells and ILC3s were not detected in the inflammatory infiltrate in the kidney. In contrast, serum and kidney tissue expression of the macrophage chemoattractants MCP-1 and CXCL1 were significantly elevated in SFB colonized mice. Furthermore, kidney infiltrating F4/80+CD206+M2-like macrophages were significantly increased in these mice. Evidence of increased gut permeability or "leakiness" was also detected in SFB colonized mice. Finally, the intestinal microbiome of SFB colonized mice at 15 and 30 weeks of age exhibited dysbiosis when compared to uncolonized mice at the same time points. Both microbial relative abundance as well as biodiversity of colonized mice was found to be altered. Collectively, SFB gut colonization in the NZM2410 mouse exacerbates kidney disease, promotes kidney M2-like macrophage infiltration and overall intestinal microbiota dysbiosis.
C1 [Valiente, Giancarlo R.] Ohio State Univ, Med Scientist Training Program, Columbus, OH 43210 USA.
   [Munir, Armin; Blough, Perry; Dalan, Emma E.; Willis, William L.; Jarjour, Wael N.] Ohio State Univ, Wexner Med Ctr, Dept Rheumatol & Immunol, Columbus, OH 43210 USA.
   [Hart, Marcia L.] IDEXX Bioanalyt, Columbia, MO USA.
   [Wada, Takuma T.] Saitama Med Univ, Moroyama, Saitama, Japan.
   [Wu, Lai-Chu] Ohio State Univ, Dept Biol Chem & Pharmacol, Columbus, OH 43210 USA.
   [Freud, Aharon G.] Ohio State Univ, Dept Pathol, Columbus, OH 43210 USA.
   [Freud, Aharon G.] Ohio State Univ, James Canc Hosp, Columbus, OH 43210 USA.
   [Freud, Aharon G.] Ohio State Univ, Solove Res Inst, Columbus, OH 43210 USA.
C3 University System of Ohio; Ohio State University; University System of
   Ohio; Ohio State University; Saitama Medical University; University
   System of Ohio; Ohio State University; University System of Ohio; Ohio
   State University; James Cancer Hospital & Solove Research Institute;
   University System of Ohio; Ohio State University; James Cancer Hospital
   & Solove Research Institute; University System of Ohio; Ohio State
   University
RP Jarjour, WN (通讯作者)，Ohio State Univ, Wexner Med Ctr, Dept Rheumatol & Immunol, Columbus, OH 43210 USA.
EM wael.jarjour@osumc.edu
NR 77
TC 3
Z9 3
U1 1
U2 2
PU NATURE PORTFOLIO
PI BERLIN
PA HEIDELBERGER PLATZ 3, BERLIN, 14197, GERMANY
SN 2045-2322
J9 SCI REP-UK
JI Sci Rep
PD JAN 7
PY 2022
VL 12
IS 1
AR 152
DI 10.1038/s41598-021-03886-5
PG 15
WC Multidisciplinary Sciences
WE Science Citation Index Expanded (SCI-EXPANDED)
SC Science & Technology - Other Topics
GA YD5VU
UT WOS:000740510500084
PM 34996983
OA gold, Green Published
DA 2023-02-20
ER

PT J
AU Xiao, J
   Peng, Z
   Liao, YX
   Sun, H
   Chen, WQ
   Chen, X
   Wei, ZJ
   Yang, CL
   Nussler, AK
   Liu, JP
   Yang, W
AF Xiao, Jie
   Peng, Zhao
   Liao, Yuxiao
   Sun, Hui
   Chen, Weiqiang
   Chen, Xing
   Wei, Zhanjie
   Yang, Chuanlei
   Nuessler, Andreas K.
   Liu, Jinping
   Yang, Wei
TI Organ transplantation and gut microbiota: current reviews and future
   challenges
SO AMERICAN JOURNAL OF TRANSLATIONAL RESEARCH
LA English
DT Review
DE Organ transplantation; gut microbiota; complication; prognosis; fecal
   microbiota transplantation; probiotic; prebiotic
ID TRIMETHYLAMINE-N-OXIDE; CLOSTRIDIUM-DIFFICILE INFECTION; SMALL-BOWEL
   TRANSPLANTATION; FECAL MICROBIOTA; INTESTINAL MICROBIOTA; ACUTE
   REJECTION; SACCHAROMYCES-BOULARDII; LIVER-TRANSPLANTATION;
   HEART-FAILURE; DISEASE
AB Organ transplantation is often the only effective treatment for patients with end-stage diseases, such as heart, liver, kidney and small bowel failure and is carried out frequently worldwide. Still the post-transplantation complications remain health- and life-threatening outcome that needed to be resolved. With the rapid development of molecular technologies in recent years, more and more researchers realize that the gut microbiota may play a critical role in human diseases. The intestinal microbiome has been proved to provide a lot of functions to the host, such as digesting food, modulating metabolism, promoting angiogenesis and regulating the immune system. Several studies have investigated the alteration of intestinal microbiota in post-transplantation patients and observed significant changes in the intestinal microbiome compared to the pre-transplant condition. Due to the above mentioned features that the gut microbiota may be used in the prognosis of clinical outcome of organ transplantation. In addition, the FMT (fecal microbiota transplantation), probiotics and prebiotics as the newest therapy methods, effectiveness of which has been verified in some diseases, such as Clostridium difficile infection, inflammatory bowel disease and other chronic disorders, might be used as the prognosis tool in organ transplantation as well. The purpose of this present review is to elucidate the relationship between gut microbiota and organ transplantation as well as the potential use of new therapies like fecal microbiota transplantation, probiotic and prebiotic administration after the transplantation, and provide some ideas for future researches in field of organ transplantation.
C1 [Xiao, Jie; Chen, Weiqiang; Chen, Xing; Liu, Jinping] Huazhong Univ Sci & Technol, Union Hosp, Dept Cardiovasc Surg, Tongji Med Coll, Wuhan 430022, Hubei, Peoples R China.
   [Xiao, Jie; Sun, Hui] Ganzhou Peoples Hosp, Dept Cardiothorac Surg, Ganzhou 341000, Jiangxi, Peoples R China.
   [Peng, Zhao; Liao, Yuxiao; Yang, Wei] Huazhong Univ Sci & Technol, Dept Nutr & Food Hyg, Tongji Med Coll, Hubei Key Lab Food Nutr & Safety, 13 Hangkong Rd, Wuhan 430030, Hubei, Peoples R China.
   [Peng, Zhao; Liao, Yuxiao; Yang, Wei] Huazhong Univ Sci & Technol, Sch Publ Hlth, Tongji Med Coll, Dept Nutr & Food Hyg, 13 Hangkong Rd, Wuhan 430030, Hubei, Peoples R China.
   [Peng, Zhao; Liao, Yuxiao; Yang, Wei] Huazhong Univ Sci & Technol, Sch Publ Hlth, Tongji Med Coll, MOE Key Lab Environm & Hlth, 13 Hangkong Rd, Wuhan 430030, Hubei, Peoples R China.
   [Wei, Zhanjie] Cent Hosp Wuhan, Dept Thyroid Surg, Wuhan 430022, Hubei, Peoples R China.
   [Yang, Chuanlei] Cent Hosp Wuhan, Dept Cardiovasc Surg, Wuhan 430022, Hubei, Peoples R China.
   [Nuessler, Andreas K.] Univ Tubingen, Dept Traumatol, BG Trauma Ctr, Schnarrenbergstr 95, D-72076 Tubingen, Germany.
C3 Huazhong University of Science & Technology; Huazhong University of
   Science & Technology; Huazhong University of Science & Technology;
   Huazhong University of Science & Technology; Eberhard Karls University
   of Tubingen
RP Liu, JP (通讯作者)，Huazhong Univ Sci & Technol, Union Hosp, Dept Cardiovasc Surg, Tongji Med Coll, Wuhan 430022, Hubei, Peoples R China.; Yang, W (通讯作者)，Huazhong Univ Sci & Technol, Sch Publ Hlth, Tongji Med Coll, Dept Nutr & Food Hyg, 13 Hangkong Rd, Wuhan 430030, Hubei, Peoples R China.; Yang, W (通讯作者)，Huazhong Univ Sci & Technol, Sch Publ Hlth, Tongji Med Coll, MOE Key Lab Environm & Hlth, 13 Hangkong Rd, Wuhan 430030, Hubei, Peoples R China.
EM jinping@hust.edu.cn; yw8278@hotmail.com
FU National Natural Science Foundation of China [NSFC81570427]
FX This work was financially supported by the National Natural Science
   Foundation of China (NSFC81570427). We would like to thank all the
   participants for their contribution to this study. We also like to thank
   Ms. Svetlana Gasimova (Department of Traumatology, BG Trauma center,
   Eberhard Karls University of Tubingen) for editing the manuscript.
NR 127
TC 15
Z9 17
U1 0
U2 14
PU E-CENTURY PUBLISHING CORP
PI MADISON
PA 40 WHITE OAKS LN, MADISON, WI 53711 USA
SN 1943-8141
J9 AM J TRANSL RES
JI Am. J. Transl. Res.
PY 2018
VL 10
IS 11
BP 3330
EP 3344
PG 15
WC Oncology; Medicine, Research & Experimental
WE Science Citation Index Expanded (SCI-EXPANDED)
SC Oncology; Research & Experimental Medicine
GA HC2VM
UT WOS:000451660000004
PM 30662590
DA 2023-02-20
ER

PT J
AU Hu, JJ
   Luo, HH
   Wang, JY
   Tang, WL
   Lu, JQ
   Wu, S
   Xiong, Z
   Yang, GZ
   Chen, ZG
   Lan, T
   Zhou, HW
   Nie, J
   Jiang, Y
   Chen, P
AF Hu, Jingjuan
   Luo, Haihua
   Wang, Jieyan
   Tang, Wenli
   Lu, Junqi
   Wu, Shan
   Xiong, Zhi
   Yang, Guizhi
   Chen, Zhenguo
   Lan, Tian
   Zhou, Hongwei
   Nie, Jing
   Jiang, Yong
   Chen, Peng
TI Enteric dysbiosis-linked gut barrier disruption triggers early renal
   injury induced by chronic high salt feeding in mice
SO EXPERIMENTAL AND MOLECULAR MEDICINE
LA English
DT Article
ID ALCOHOLIC LIVER-DISEASE; HYPERTENSION; BACTERIA; RATS; INFLAMMATION;
   PERMEABILITY; MICROBIOTA; EXPRESSION; RESISTANT; FIBROSIS
AB Chronic high-salt diet-associated renal injury is a key risk factor for the development of hypertension. However, the mechanism by which salt triggers kidney damage is poorly understood. Our study investigated how high salt (HS) intake triggers early renal injury by considering the 'gut-kidney axis'. We fed mice 2% NaCl in drinking water continuously for 8 weeks to induce early renal injury. We found that the 'quantitative' and 'qualitative' levels of the intestinal microflora were significantly altered after chronic HS feeding, which indicated the occurrence of enteric dysbiosis. In addition, intestinal immunological gene expression was impaired in mice with HS intake. Gut permeability elevation and enteric bacterial translocation into the kidney were detected after chronic HS feeding. Gut bacteria depletion by non-absorbable antibiotic administration restored HS loading-induced gut leakiness, renal injury and systolic blood pressure elevation. The fecal microbiota from mice fed chronic HS could independently cause gut leakiness and renal injury. Our current work provides a novel insight into the mechanism of HS-induced renal injury by investigating the role of the intestine with enteric bacteria and gut permeability and clearly illustrates that chronic HS loading elicited renal injury and dysfunction that was dependent on the intestine.
C1 [Hu, Jingjuan; Luo, Haihua; Wang, Jieyan; Tang, Wenli; Lu, Junqi; Wu, Shan; Xiong, Zhi; Chen, Zhenguo; Zhou, Hongwei; Nie, Jing; Jiang, Yong; Chen, Peng] Southern Med Univ, State Key Lab Organ Failure Res, Guangzhou, Guangdong, Peoples R China.
   [Hu, Jingjuan; Luo, Haihua; Wang, Jieyan; Jiang, Yong; Chen, Peng] Southern Med Univ, Guangdong Prov Key Lab Prote, Guangzhou, Guangdong, Peoples R China.
   [Hu, Jingjuan; Luo, Haihua; Wang, Jieyan; Jiang, Yong; Chen, Peng] Southern Med Univ, Dept Pathophysiol, 1838 Guangzhou Ave, Guangzhou 510515, Guangdong, Peoples R China.
   [Xiong, Zhi; Chen, Zhenguo] Southern Med Univ, Dept Cell Biol, Guangzhou, Guangdong, Peoples R China.
   [Yang, Guizhi; Lan, Tian] Guangdong Pharmaceut Univ, Guangzhou, Guangdong, Peoples R China.
C3 Southern Medical University - China; Southern Medical University -
   China; Southern Medical University - China; Southern Medical University
   - China; Guangdong Pharmaceutical University
RP Chen, P (通讯作者)，Southern Med Univ, Dept Pathophysiol, 1838 Guangzhou Ave, Guangzhou 510515, Guangdong, Peoples R China.
EM perchen@smu.edu.cn
RI Zhou, Hongwei/B-4193-2008
FU Startup Foundation for Advanced Talents of Southern Medical University;
   National Science Foundation of China [31500952]; Natural Science Funds
   for Distinguished Young Scholar of Guangdong province [2016A030306043];
   Key Scientific and Technological Program of Guangzhou City
   [201607020016]
FX We are grateful to Prof Jerrold Turner (Departments of Pathology and
   Medicine, Brigham and Women's Hospital, Harvard Medical School, USA) for
   expert guidance in the gut barrier study. We thank Prof Zhixing Pan
   (Medical University of Ohio, USA) for the discussion. This study was
   supported in part by the Startup Foundation for Advanced Talents of
   Southern Medical University, the National Science Foundation of China
   (grant 31500952) and the Natural Science Funds for Distinguished Young
   Scholar of Guangdong province (2016A030306043) to PC. Key Scientific and
   Technological Program of Guangzhou City (No 201607020016) to YJ.
NR 41
TC 61
Z9 64
U1 6
U2 30
PU NATURE PUBLISHING GROUP
PI NEW YORK
PA 75 VARICK ST, 9TH FLR, NEW YORK, NY 10013-1917 USA
SN 1226-3613
EI 2092-6413
J9 EXP MOL MED
JI Exp. Mol. Med.
PD AUG
PY 2017
VL 49
AR e370
DI 10.1038/emm.2017.122
PG 12
WC Biochemistry & Molecular Biology; Medicine, Research & Experimental
WE Science Citation Index Expanded (SCI-EXPANDED)
SC Biochemistry & Molecular Biology; Research & Experimental Medicine
GA FG3JT
UT WOS:000410049800009
PM 28857085
OA gold, Green Published
DA 2023-02-20
ER

PT J
AU Konrad, L
   Andersen, K
   Kesper, MS
   Kumar, SV
   Mulay, SR
   Anders, HJ
AF Konrad, Lukas
   Andersen, Kirstin
   Kesper, Marie Sophie
   Kumar, Santhosh, V
   Mulay, Shrikant R.
   Anders, Hans-Joachim
TI The gut flora modulates intestinal barrier integrity but not progression
   of chronic kidney disease in hyperoxaluria-related nephrocalcinosis
SO NEPHROLOGY DIALYSIS TRANSPLANTATION
LA English
DT Article
DE Alport; endotoxin; gutflora; inflammation; renal failure
ID TOLL-LIKE RECEPTORS; MACROPHAGE PHENOTYPE; LUPUS NEPHRITIS;
   INFLAMMATION; CONTRIBUTES; MICROBIOTA; IMMUNITY; MODEL
AB Background. Dysbiosis, bacterial translocation and systemic inflammation have been found to be associated with human and experimental forms of chronic kidney disease (CKD), but the functional contribution of the intestinal microbiota to CKD-related intestinal barrier dysfunction and CKD progression is unknown, especially in CKD secondary to hyperoxaluria and nephrocalcinosis.
   Methods. C57BL/6N mice fed an oxalate-rich diet for either 10 or 20 days developed reversible or progressive kidney disease, respectively.
   Results. Oxalate-induced CKD manifested as azotaemia, renal anaemia and hyperkalaemia. CKD was associated with persistent dysbiosis and intestinal barrier dysfunction. Local as well as systemic inflammation was evident and partially persisted despite better renal function after returning to an oxalate-free diet, indicating some innate immune memory. Eradication of the microbiota with a combination of antibiotics improved intestinal barrier function but had no effect on renal function, nephrocalcinosis, kidney remodelling and atrophy compared with control mice not receiving antibiotics.
   Conclusions. Together, in chronic oxalate nephropathy, the intestinal microbiota contributes to the CKD-related dysfunction of the intestinal barrier but not to the progression of nephrocalcinosis itself, as well to its related kidney atrophy and excretory dysfunction.
C1 [Konrad, Lukas; Andersen, Kirstin; Kesper, Marie Sophie; Kumar, Santhosh, V; Mulay, Shrikant R.; Anders, Hans-Joachim] Klinikum Univ, Med Klin & Poliklin 4, Nephrol Zentrum, Munich, Germany.
C3 University of Munich
RP Anders, HJ (通讯作者)，Klinikum Univ, Med Klin & Poliklin 4, Nephrol Zentrum, Munich, Germany.
EM hjanders@med.uni-muenchen.de
RI Mulay, Shrikant R./AAZ-2641-2021; Anders, Hans-Joachim/ABD-6247-2021
OI Mulay, Shrikant R./0000-0003-4261-445X; 
FU Deutsche Forschungsgemeinschaft [AN372/16-2, 24-1]
FX The study was funded by the Deutsche Forschungsgemeinschaft (AN372/16-2
   and 24-1).
NR 44
TC 7
Z9 7
U1 3
U2 14
PU OXFORD UNIV PRESS
PI OXFORD
PA GREAT CLARENDON ST, OXFORD OX2 6DP, ENGLAND
SN 0931-0509
EI 1460-2385
J9 NEPHROL DIAL TRANSPL
JI Nephrol. Dial. Transplant.
PD JAN
PY 2020
VL 35
IS 1
BP 86
EP 97
DI 10.1093/ndt/gfz080
PG 12
WC Transplantation; Urology & Nephrology
WE Science Citation Index Expanded (SCI-EXPANDED)
SC Transplantation; Urology & Nephrology
GA KS8CP
UT WOS:000518533600011
PM 31081025
DA 2023-02-20
ER

PT J
AU Nallu, A
   Sharma, S
   Ramezani, A
   Muralidharan, J
   Raj, D
AF Nallu, Anitha
   Sharma, Shailendra
   Ramezani, Ali
   Muralidharan, Jagadeesan
   Raj, Dominic
TI Gut microbiome in chronic kidney disease: challenges and opportunities
SO TRANSLATIONAL RESEARCH
LA English
DT Review
ID P-CRESYL SULFATE; CHRONIC-RENAL-FAILURE; TRIMETHYLAMINE-N-OXIDE;
   PERITONEAL-DIALYSIS PATIENTS; SIZED POLYETHYLENE-GLYCOLS; HUMAN COLONIC
   MICROBIOTA; HUMAN LARGE-INTESTINE; SMOOTH-MUSCLE-CELLS; ALL-CAUSE
   MORTALITY; REGULATORY T-CELLS
AB More than 100 trillion microbial cells that reside in the human gut heavily influence nutrition, metabolism, and immune function of the host. Gut dysbiosis, seen commonly in patients with chronic kidney disease (CKD), results from qualitative and quantitative changes in host microbiome profile and disruption of gut barrier function. Alterations in gut microbiota and a myriad of host responses have been implicated in progression of CKD, increased cardiovascular risk, uremic toxicity, and inflammation. We present a discussion of dysbiosis, various uremic toxins produced from dysbiotic gut microbiome, and their roles in CKD progression and complications. We also review the gut microbiome in renal transplant, highlighting the role of commensal microbes in alteration of immune responses to transplantation, and conclude with therapeutic interventions that aim to restore intestinal dysbiosis.
C1 [Nallu, Anitha; Sharma, Shailendra; Ramezani, Ali; Muralidharan, Jagadeesan; Raj, Dominic] George Washington Univ, Div Renal Dis & Hypertens, Washington, DC USA.
C3 George Washington University
RP Raj, D (通讯作者)，George Washington Univ, Sch Med, Div Renal Dis & Hypertens, 2150 Penn Ave NW, Washington, DC 20037 USA.
EM draj@mfa.gwu.edu
FU National Institutes of Health [1R01DK073665-01A1, 1U01DK099924-01,
   1U01DK099914-01]
FX D. S. Raj is supported by National Institutes of Health grants
   1R01DK073665-01A1, 1U01DK099924-01, and 1U01DK099914-01.
NR 184
TC 134
Z9 145
U1 3
U2 51
PU ELSEVIER SCIENCE INC
PI NEW YORK
PA 360 PARK AVE SOUTH, NEW YORK, NY 10010-1710 USA
SN 1931-5244
EI 1878-1810
J9 TRANSL RES
JI Transl. Res.
PD JAN
PY 2017
VL 179
BP 24
EP 37
DI 10.1016/j.trsl.2016.04.007
PG 14
WC Medical Laboratory Technology; Medicine, General & Internal; Medicine,
   Research & Experimental
WE Science Citation Index Expanded (SCI-EXPANDED)
SC Medical Laboratory Technology; General & Internal Medicine; Research &
   Experimental Medicine
GA EG3WZ
UT WOS:000390976700003
PM 27187743
OA Green Accepted
DA 2023-02-20
ER

PT J
AU Al Khodor, S
   Shatat, IF
AF Al Khodor, Souhaila
   Shatat, Ibrahim F.
TI Gut microbiome and kidney disease: a bidirectional relationship
SO PEDIATRIC NEPHROLOGY
LA English
DT Review
DE Hypertension; Dysbiosis; Microbiota; Prebiotics; Probiotics; End-stage
   renal disease; Chronic kidney disease; Hemodialysis; Peritoneal
   dialysis; Acute kidney injury; Transplantation
ID CHRONIC-RENAL-FAILURE; P-CRESOL; INTESTINAL MICROBIOTA; INDOXYL SULFATE;
   DOUBLE-BLIND; SERUM; DIALYSIS; AST-120; OBESITY; RISK
AB Recent technological advances and efforts, including powerful metagenomic and metatranscriptomic analyses, have led to a tremendous growth in our understanding of microbial communities. Changes in microbial abundance or composition of human microbial communities impact human health or disease state. However, explorations into the mechanisms underlying host-microbe interactions in health and disease are still in their infancy. Although changes in the gut microbiota have been described in patients with kidney disease, the relationships between pathogenesis, mechanisms of disease progression, and the gut microbiome are still evolving. Here, we review changes in the host-microbiome symbiotic relationship in an attempt to explore the bidirectional relationship in which alterations in the microbiome affect kidney disease progression and how kidney disease may disrupt a balanced microbiome. We also discuss potential targeted interventions that may help re-establish this symbiosis and propose more effective ways to deploy traditional treatments in patients with kidney disease.
C1 [Al Khodor, Souhaila] Sidra Med & Res Ctr, Div Translat Med, Infect Dis Unit, POB 26999, Doha, Qatar.
   [Shatat, Ibrahim F.] SIDRA Med & Res Ctr, Pediat Nephrol & Hypertens, Doha, Qatar.
   [Shatat, Ibrahim F.] Med Univ South Carolina, Charleston, SC USA.
   [Shatat, Ibrahim F.] Weill Cornell Med Coll, New York, NY USA.
C3 Sidra Medical & Research Center; Sidra Medical & Research Center;
   Medical University of South Carolina; Cornell University; Weill Cornell
   Medicine
RP Al Khodor, S (通讯作者)，Sidra Med & Res Ctr, Div Translat Med, Infect Dis Unit, POB 26999, Doha, Qatar.
EM salkhodor@sidra.org
RI Khodor, Souhaila Al/AAQ-6938-2020
OI Al Khodor, Souhaila/0000-0003-4858-7130
NR 87
TC 88
Z9 90
U1 2
U2 53
PU SPRINGER
PI NEW YORK
PA 233 SPRING ST, NEW YORK, NY 10013 USA
SN 0931-041X
EI 1432-198X
J9 PEDIATR NEPHROL
JI Pediatr. Nephrol.
PD JUN
PY 2017
VL 32
IS 6
BP 921
EP 931
DI 10.1007/s00467-016-3392-7
PG 11
WC Pediatrics; Urology & Nephrology
WE Science Citation Index Expanded (SCI-EXPANDED)
SC Pediatrics; Urology & Nephrology
GA ES9OX
UT WOS:000399889900002
PM 27129691
OA hybrid, Green Published
DA 2023-02-20
ER

PT J
AU Emal, D
   Rampanelli, E
   Stroo, I
   Butter, LM
   Teske, GJ
   Claessen, N
   Stokman, G
   Florquin, S
   Leemans, JC
   Dessing, MC
AF Emal, Diba
   Rampanelli, Elena
   Stroo, Ingrid
   Butter, Loes M.
   Teske, Gwendoline J.
   Claessen, Nike
   Stokman, Geurt
   Florquin, Sandrine
   Leemans, Jaklien C.
   Dessing, Mark C.
TI Depletion of Gut Microbiota Protects against Renal Ischemia-Reperfusion
   Injury
SO JOURNAL OF THE AMERICAN SOCIETY OF NEPHROLOGY
LA English
DT Article
ID ACUTE KIDNEY INJURY; ISCHEMIA/REPERFUSION INJURY; MACROPHAGE
   HETEROGENEITY; COMMENSAL MICROBIOTA; IMMUNE-RESPONSE; INNATE IMMUNITY;
   DISEASE; RECOGNITION; EXPRESSION; CONTRIBUTE
AB An accumulating body of evidence shows that gut microbiota fulfill an important role in health and disease by modulating local and systemic immunity. The importance of the microbiome in the development of kidney disease, however, is largely unknown. To study this concept, we depleted gut microbiota with broad-spectrum antibiotics and performed renal ischemia-reperfusion (I/R) injury in mice. Depletion of the microbiota significantly attenuated renal damage, dysfunction, and remote organ injury and maintained tubular integrity after renal I/R injury. Gut flora-depleted mice expressed lower levels of F4/80 and chemokine receptors CX3CR1 and CCR2 in the F4/80(+) renal resident macrophage population and bone marrow (BM) monocytes than did control mice. Additionally, compared with control BM monocytes, BM monocytes from gut flora-depleted mice had decreased migratory capacity toward CX3CL1 and CCL2 ligands. To study whether these effects were driven by depletion of the microbiota, we performed fecal transplants in antibiotic-treated mice and found that transplant of fecal material from an untreated mouse abolished the protective effect of microbiota depletion upon renal I/R injury. In conclusion, we show that depletion of gut microbiota profoundly protects against renal I/R injury by reducing maturation status of F4/80 renal resident macrophages and BM monocytes. Therefore, dampening the inflammatory response by targeting microbiota-derived mediators might be a promising therapy against I/R injury.
C1 [Emal, Diba; Rampanelli, Elena; Stroo, Ingrid; Butter, Loes M.; Teske, Gwendoline J.; Claessen, Nike; Stokman, Geurt; Florquin, Sandrine; Leemans, Jaklien C.; Dessing, Mark C.] Univ Amsterdam, Acad Med Ctr, Dept Pathol, Meibergdreef 9, NL-1105 AZ Amsterdam, Netherlands.
   [Florquin, Sandrine] Radboud Univ Nijmegen, Med Ctr, Dept Pathol, Nijmegen, Netherlands.
C3 University of Amsterdam; Radboud University Nijmegen
RP Emal, D (通讯作者)，Univ Amsterdam, Acad Med Ctr, Dept Pathol, Meibergdreef 9, NL-1105 AZ Amsterdam, Netherlands.
EM d.emal@amc.uva.nl
RI Leemans, Jaklien/AAM-4958-2020; Rampanelli, Elena/AAJ-9119-2020
OI Rampanelli, Elena/0000-0002-7742-0092; Florquin,
   Sandrine/0000-0002-9676-1722
FU Dutch Kidney Foundation [K[S]PB11.018, 13A3D30]; Netherlands
   Organisation for Scientific Research [91712386]
FX This study was supported by grants from the Dutch Kidney Foundation to
   D.E. and M.C.D. (K[S]PB11.018) and G.S. (13A3D30), and from the
   Netherlands Organisation for Scientific Research to E.R. and J.C.L.
   (91712386).
NR 41
TC 70
Z9 73
U1 2
U2 24
PU AMER SOC NEPHROLOGY
PI WASHINGTON
PA 1725 I ST, NW STE 510, WASHINGTON, DC 20006 USA
SN 1046-6673
EI 1533-3450
J9 J AM SOC NEPHROL
JI J. Am. Soc. Nephrol.
PD MAY
PY 2017
VL 28
IS 5
BP 1450
EP 1461
DI 10.1681/ASN.2016030255
PG 12
WC Urology & Nephrology
WE Science Citation Index Expanded (SCI-EXPANDED)
SC Urology & Nephrology
GA ET4BX
UT WOS:000400225100017
PM 27927779
OA Green Published, Bronze
DA 2023-02-20
ER

PT J
AU Xu, XL
   Wang, HF
   Guo, DD
   Man, XF
   Liu, J
   Li, JY
   Luo, CJ
   Zhang, M
   Zhen, L
   Liu, XM
AF Xu, Xueling
   Wang, Huifang
   Guo, Dandan
   Man, Xiaofei
   Liu, Jun
   Li, Junying
   Luo, Congjuan
   Zhang, Ming
   Zhen, Li
   Liu, Xuemei
TI Curcumin modulates gut microbiota and improves renal function in rats
   with uric acid nephropathy
SO RENAL FAILURE
LA English
DT Article
DE Curcumin; uric acid nephropathy; intestinal barrier; gut microbiota
ID CHRONIC KIDNEY-DISEASE; P-CRESYL SULFATE; INTESTINAL BARRIER;
   HEMODIALYSIS-PATIENTS; HYPERURICEMIA; HEALTH; INJURY; GOUT;
   HYPERTENSION; ACTIVATION
AB It is well known that the progression of hyperuricemia disease often contributes to renal dysfunction. However, there have been few studies on uric acid nephropathy (UAN), especially its relationship with gut microbiota. UAN is usually accompanied by disordered intestinal flora, and damaged gut barrier, which are closely related to tubulointerstitial fibrosis, and systemic inflammation. In previous studies, it has been confirmed that curcumin could alleviate tubulointerstitial fibrosis, and improve renal function through its antioxidant, anti-apoptotic, and anti-inflammatory efficacies. However, the effects curcumin exerts on intestinal flora in uric acid nephropathy are still unknown. Therefore, we used next-generation sequencing technology to investigate the effects of curcumin on gut microbiota in a rat model of UAN induced by adenine and potassium oxonate, and rats were randomly divided into control, model or curcumin treatment groups. The results demonstrated that, compared to the model group, the treatment group showed decreased serum uric acid (156.80 +/- 11.90 mu mol/L vs. 325.60 +/- 18.65 mu mol/L, p < 0.001), serum creatinine (66.20 +/- 11.88 mu mol/L vs. 182.20 +/- 8.87 mu mol/L, p < 0.001) and BUN level (13.33 +/- 3.16 mmol/L vs. 36.04 +/- 6.60 mmol/L, p < 0.001). The treatment group also displayed attenuated renal pathological lesions and metabolic endotoxemia (25.60 +/- 5.90 ng/mL vs. 38.40 +/- 4.98 ng/mL, p < 0.01), and improved tightly linked proteins expression. Besides, curcumin altered the gut microbiota structure in UAN rats. More specifically, curcumin treatment protected against the overgrowth of opportunistic pathogens in UAN, including Escherichia-Shigella and Bacteroides, and increased the relative abundance of bacteria producing short-chain fatty acids (SCFAs), such as Lactobacillus and Ruminococcaceae. These results suggest that curcumin could modulate gut microbiota, fortify the intestinal barrier, attenuate metabolic endotoxemia, and consequently protect the renal function in UAN rats.
C1 [Xu, Xueling; Wang, Huifang; Guo, Dandan; Man, Xiaofei; Liu, Jun; Li, Junying; Luo, Congjuan; Zhang, Ming; Zhen, Li; Liu, Xuemei] Qingdao Univ, Affiliated Hosp, Dept Nephrol, Qingdao, Peoples R China.
C3 Qingdao University
RP Liu, XM (通讯作者)，Qingdao Univ, Affiliated Hosp, Dept Nephrol, Qingdao, Peoples R China.
EM liuxuemei201718@163.com
OI luo, congjuan/0000-0002-4748-890X
FU Project of Science and Technology of Qingdao People's Livelihood
   [19-6-1-18-nsh]; Scientific Research Project "Clinical MedicinethornX"
   of Medical Department of Qingdao University
FX Project of Science and Technology of Qingdao People's Livelihood
   (19-6-1-18-nsh); Scientific Research Project "Clinical MedicinethornX"
   of Medical Department of Qingdao University (2018-21).
NR 69
TC 25
Z9 26
U1 1
U2 20
PU TAYLOR & FRANCIS LTD
PI ABINGDON
PA 2-4 PARK SQUARE, MILTON PARK, ABINGDON OR14 4RN, OXON, ENGLAND
SN 0886-022X
EI 1525-6049
J9 RENAL FAILURE
JI Ren. Fail.
PD JAN 1
PY 2021
VL 43
IS 1
BP 1063
EP 1075
DI 10.1080/0886022X.2021.1944875
PG 13
WC Urology & Nephrology
WE Science Citation Index Expanded (SCI-EXPANDED)
SC Urology & Nephrology
GA TC0YK
UT WOS:000668370900001
PM 34187292
OA Green Published, gold
DA 2023-02-20
ER

PT J
AU Kim, SM
   Song, IH
AF Kim, So Mi
   Song, Il Han
TI The clinical impact of gut microbiota in chronic kidney disease
SO KOREAN JOURNAL OF INTERNAL MEDICINE
LA English
DT Review
DE Renal insufficiency; chronic; Gastrointestinal microbiome; Dysbiosis;
   Uremic toxins
ID HUMAN COLONIC MICROBIOTA; TRIMETHYLAMINE-N-OXIDE; DIETARY FIBER INTAKE;
   P-CRESYL SULFATE; INDOXYL SULFATE; HEMODIALYSIS-PATIENTS; SYSTEMIC
   INFLAMMATION; SKELETAL RESISTANCE; MORTALITY RISK; RENAL-FAILURE
AB Gut microorganisms play critical roles in both maintaining host homeostasis and the development of diverse diseases. Gut dysbiosis, an alteration of the composition and function of gut microorganisms, is commonly seen in patients with chronic kidney disease (CKD). CKD itself contributes to a disruption of the symbiotic relationship between the gut microbiota and the host, while the resulting gut dysbiosis may play a part in stage progression of CKD. This bidirectional relationship supports the concept that the gut microbiota is considered a novel focus for the pathogenesis and management of CKD. This article examines the interaction between the gut microbiota and the kidney, the mutual effects of dysbiosis and CKD, and possible treatment options to restore gut eubiosis, and reduce CKD progression and its related complications.
C1 [Kim, So Mi] Dankook Univ Hosp, Dept Internal Med, Div Nephrol, Cheonan, South Korea.
   [Song, Il Han] Dankook Univ Hosp, Dept Internal Med, Div Hepatol, 201 Manghyang Ro, Cheonan 31116, South Korea.
C3 Dankook University; Dankook University Hospital; Dankook University;
   Dankook University Hospital
RP Song, IH (通讯作者)，Dankook Univ Hosp, Dept Internal Med, Div Hepatol, 201 Manghyang Ro, Cheonan 31116, South Korea.
EM ihsong21@dankook.ac.kr
FU Dankook University
FX This study was financially supported by the research fund of Dankook
   University in 2019.
NR 83
TC 14
Z9 15
U1 5
U2 8
PU KOREAN ASSOC INTERNAL MEDICINE
PI SEOUL
PA 101-2501 LOTTE CASTLE PRESIDENT, 109 MAPO-DAERO, MAPO-GU, SEOUL, SOUTH
   KOREA
SN 1226-3303
EI 2005-6648
J9 KOREAN J INTERN MED
JI Korean J. Intern. Med.
PD NOV
PY 2020
VL 35
IS 6
BP 1305
EP 1316
DI 10.3904/kjim.2020.411
PG 12
WC Medicine, General & Internal
WE Science Citation Index Expanded (SCI-EXPANDED)
SC General & Internal Medicine
GA OJ1SC
UT WOS:000583746600005
PM 32872729
OA gold, Green Published
DA 2023-02-20
ER

PT J
AU Kobayashi, T
   Iwata, Y
   Nakade, Y
   Wada, T
AF Kobayashi, Taku
   Iwata, Yasunori
   Nakade, Yusuke
   Wada, Takashi
TI Significance of the Gut Microbiota in Acute Kidney Injury
SO TOXINS
LA English
DT Review
DE gut microbiota; acute kidney injury; D-amino acid
ID CHAIN FATTY-ACIDS; PROTEIN-COUPLED RECEPTOR; TRIMETHYLAMINE N-OXIDE;
   ACUTE-RENAL-FAILURE; P-CRESOL; D-SERINE; CARDIOVASCULAR-DISEASE;
   INTESTINAL MICROBIOTA; FECAL MICROBIOTA; INDOXYL SULFATE
AB Recent studies have revealed that the gut microbiota plays a crucial role in maintaining a healthy, as well as diseased condition. Various organs and systems, including the kidney, are affected by the gut microbiota. While the impacts of the gut microbiota have been reported mainly on chronic kidney disease, acute kidney injury (AKI) is also affected by the intestinal environment. In this review, we discussed the pathogenesis of AKI, highlighting the relation to the gut microbiota. Since there is no established treatment for AKI, new treatments for AKI are highly desired. Some kinds of gut bacteria and their metabolites reportedly have protective effects against AKI. Current studies provide new insights into the role of the gut microbiota in the pathogenesis of AKI.
C1 [Kobayashi, Taku; Iwata, Yasunori; Nakade, Yusuke; Wada, Takashi] Kanazawa Univ, Dept Nephrol & Lab Med, Kanazawa, Ishikawa 9201192, Japan.
   [Iwata, Yasunori] Kanazawa Univ Hosp, Div Infect Control, Kanazawa, Ishikawa 9201192, Japan.
C3 Kanazawa University; Kanazawa University
RP Iwata, Y (通讯作者)，Kanazawa Univ, Dept Nephrol & Lab Med, Kanazawa, Ishikawa 9201192, Japan.; Iwata, Y (通讯作者)，Kanazawa Univ Hosp, Div Infect Control, Kanazawa, Ishikawa 9201192, Japan.
EM takuwgmania@hotmail.com; iwatay@staff.kanazawa-u.ac.jp;
   nakadeyukeitu@gmail.com; twada@m-kanazawa.jp
FU AMED [JP20ek0310012]
FX This review was supported by AMED under Grant Number JP20ek0310012.
NR 76
TC 5
Z9 5
U1 5
U2 12
PU MDPI
PI BASEL
PA ST ALBAN-ANLAGE 66, CH-4052 BASEL, SWITZERLAND
EI 2072-6651
J9 TOXINS
JI Toxins
PD JUN
PY 2021
VL 13
IS 6
AR 369
DI 10.3390/toxins13060369
PG 9
WC Food Science & Technology; Toxicology
WE Science Citation Index Expanded (SCI-EXPANDED)
SC Food Science & Technology; Toxicology
GA TB3UH
UT WOS:000667871800001
PM 34067285
OA gold
DA 2023-02-20
ER

PT J
AU Gong, J
   Noel, S
   Pluznick, JL
   Hamad, ARA
   Rabb, H
AF Gong, Jing
   Noel, Sanjeev
   Pluznick, Jennifer L.
   Hamad, Abdel Rahim A.
   Rabb, Hamid
TI Gut Microbiota-Kidney Cross-Talk in Acute Kidney Injury
SO SEMINARS IN NEPHROLOGY
LA English
DT Review
DE Acute kidney injury; AKI; dysbiosis; gut microbiota; intestinal
   microbiota
ID CHAIN FATTY-ACIDS; TRIMETHYLAMINE-N-OXIDE; REGULATORY T-CELLS;
   PROTEIN-COUPLED RECEPTOR; TIGHT JUNCTION PROTEINS; INNATE
   LYMPHOID-CELLS; LACTOBACILLUS-ACIDOPHILUS; ANTIMICROBIAL PEPTIDES;
   MUCOSAL IMMUNITY; OXIDATIVE STRESS
AB The recent surge in research on the intestinal microbiota has greatly changed our understanding of human biology. Significant technical advances in DNA sequencing analysis and its application to metagenomics and metatranscriptomics has profoundly enhanced our ability to quantify and track complex microbial communities and to begin understanding their impact on human health and disease. This has led to a better understanding of the relationships between the intestinal microbiome and renal physiology/pathophysiology. In this review, we discuss the interactions between intestinal microbiota and kidney. We focus on select aspects including the intestinal barrier, immunologic and soluble mediators of microbiome effects, and effects of dysbiosis on acute kidney injury. Relevant studies on microbiome changes in other renal diseases are highlighted. We also introduce potential mechanisms of intervention with regard to gut microbiota in renal diseases. (C) 2018 Elsevier Inc. All rights reserved.
C1 [Gong, Jing; Noel, Sanjeev; Rabb, Hamid] Johns Hopkins Univ, Dept Med, Ross 965,720 Rutland Ave, Baltimore, MD 21205 USA.
   [Gong, Jing] Nanjing Med Univ, Affiliated Hosp 2, Dept Pediat Nephrol, Nanjing, Peoples R China.
   [Pluznick, Jennifer L.] Johns Hopkins Univ, Dept Physiol, Baltimore, MD 21205 USA.
   [Hamad, Abdel Rahim A.] Johns Hopkins Univ, Dept Pathol, Baltimore, MD 21205 USA.
C3 Johns Hopkins University; Nanjing Medical University; Johns Hopkins
   University; Johns Hopkins University
RP Rabb, H (通讯作者)，Johns Hopkins Univ, Dept Med, Ross 965,720 Rutland Ave, Baltimore, MD 21205 USA.
EM hrabb1@jhmi.edu
FU NIDDK NIH HHS [R01 DK111209] Funding Source: Medline
NR 95
TC 50
Z9 55
U1 1
U2 9
PU W B SAUNDERS CO-ELSEVIER INC
PI PHILADELPHIA
PA 1600 JOHN F KENNEDY BOULEVARD, STE 1800, PHILADELPHIA, PA 19103-2899 USA
SN 0270-9295
EI 1558-4488
J9 SEMIN NEPHROL
JI Semin. Nephrol.
PD JAN
PY 2019
VL 39
IS 1
BP 107
EP 116
DI 10.1016/j.semnephrol.2018.10.009
PG 10
WC Urology & Nephrology
WE Science Citation Index Expanded (SCI-EXPANDED)
SC Urology & Nephrology
GA HG0BU
UT WOS:000454608000010
PM 30606403
OA Green Accepted, Bronze
DA 2023-02-20
ER

PT J
AU Foresto-Neto, O
   Ghirotto, B
   Camara, NOS
AF Foresto-Neto, Orestes
   Ghirotto, Bruno
   Saraiva Camara, Niels Olsen
TI Renal Sensing of Bacterial Metabolites in the Gut-kidney Axis
SO KIDNEY360
LA English
DT Article
DE renal physiology; AKI; basic science; CKD; gastrointestinal microbiome;
   GCPR; inflammation; short chain fatty acids
ID CHAIN FATTY-ACIDS; PROTEIN-COUPLED RECEPTOR; MONOCARBOXYLATE
   TRANSPORTERS; MOLECULAR CHARACTERIZATION; TUMOR-SUPPRESSOR;
   BLOOD-PRESSURE; MICROBIOTA; EXPRESSION; BUTYRATE; DISEASE
AB Seminal works have now revealed the gut microbiota is connected with several diseases, including renal disorders. The balance between optimal and dysregulated host-microbiota interactions has completely changed our understanding of immunity and inflammation. Kidney injury is associated with accumulation of uremic toxins in the intestine, augmented intestinal permeability, and systemic inflammation. Intestinal bacteria can signal through innate receptors and induce immune cell activation in the lamina propria and release of inflammatory mediators into the bloodstream. But the gut microbiota can also modulate immune functions through soluble products as short-chain fatty acids (SCFAs). The three most common SCFAs are propionate, butyrate, and acetate, which can signal through specific G-protein coupled receptors (GPCRs), such as GPR43, GPR41, and GPR109a, expressed on the surface of epithelial, myeloid, endothelial, and immune cells, among others. The triggered signaling can change cell metabolism, immune cell activation, and cell death. In this study, we reviewed the gut-kidney axis, how kidney cells can sense SCFAs, and its implication in kidney diseases.
C1 [Foresto-Neto, Orestes; Ghirotto, Bruno; Saraiva Camara, Niels Olsen] Univ Sao Paulo, Inst Biomed Sci, Dept Immunol, Ave Prof Lineu Prestes 1730,ICB 4,Sala 238, BR-05508000 Sao Paulo, Brazil.
   [Foresto-Neto, Orestes; Saraiva Camara, Niels Olsen] Univ Fed Sao Paulo, Dept Med, Nephrol Div, Sao Paulo, Brazil.
C3 Universidade de Sao Paulo; Universidade Federal de Sao Paulo (UNIFESP)
RP Camara, NOS (通讯作者)，Univ Sao Paulo, Inst Biomed Sci, Dept Immunol, Ave Prof Lineu Prestes 1730,ICB 4,Sala 238, BR-05508000 Sao Paulo, Brazil.
EM niels@icb.usp.br
RI camara, niels olsen saraiva/AAX-3269-2020; Foresto-Neto,
   Orestes/C-5691-2019; Ghirotto, Bruno/C-9323-2018
OI camara, niels olsen saraiva/0000-0001-5436-1248; Foresto-Neto,
   Orestes/0000-0001-7548-4327; Ghirotto, Bruno/0000-0001-6835-3329
FU Sao Paulo Research Foundation [2017/05264-7, 2019/02893-9]; National
   Council for Scientific and Technological Development; Coordenacao de
   Aperfeicoamento de Pessoal de Nivel Superior Brasil [001]
FX This work was supported by the S~ao Paulo Research Foundation
   (2017/05264-7 and 2019/02893-9), theNational Council for Scientific and
   Technological Development, and the Coordenacao de Aperfeicoamento de
   Pessoal de Nivel Superior Brasil -Financial Code 001.
NR 86
TC 1
Z9 1
U1 1
U2 3
PU AMER SOC NEPHROLOGY
PI WASHINGTON
PA 1401 H Street NW, Suite 900, WASHINGTON, DC 20005, UNITED STATES
SN 2641-7650
J9 KIDNEY360
JI Kidney360
PD SEP 30
PY 2021
VL 2
IS 9
BP 1501
EP 1509
DI 10.34067/KID.0000292021
PG 9
WC Urology & Nephrology
WE Emerging Sources Citation Index (ESCI)
SC Urology & Nephrology
GA 4X0UR
UT WOS:000860567800017
PM 35373097
OA Green Published, gold
DA 2023-02-20
ER

PT J
AU Ji, CL
   Deng, YS
   Yang, AC
   Lu, ZY
   Chen, Y
   Liu, XS
   Han, LJ
   Zou, C
AF Ji, Chunlan
   Deng, Yusheng
   Yang, Aicheng
   Lu, Zhaoyu
   Chen, Yang
   Liu, Xusheng
   Han, Lijuan
   Zou, Chuan
TI Rhubarb Enema Improved Colon Mucosal Barrier Injury in 5/6 Nephrectomy
   Rats May Associate With Gut Microbiota Modification
SO FRONTIERS IN PHARMACOLOGY
LA English
DT Article
DE chronic kidney disease; gut microbiota; intestinal barrier; rhubarb
   enema; systemic inflammation
ID CHRONIC KIDNEY-DISEASE; CHAIN FATTY-ACIDS; INTESTINAL BARRIER; TIGHT
   JUNCTION; UREMIC TOXINS; P-CRESOL; INFLAMMATION; PROGRESSION;
   ANTHRAQUINONES; PERMEABILITY
AB Chronic kidney disease (CKD) is often accompanied with colon mucosal barrier damage and gut microbiota disturbance, which strongly associate with up-regulated inflammation and kidney tubulointerstitial fibrosis. However, few interventions could protect the damaged barrier effectively.Rheum palmatumL or rhubarb is a common herbal medicine which is widely used to protect the colon mucosal barrier. In previous studies, we found that rhubarb intervention may reduce renal inflammation and tubulointerstitial fibrosis,viagut microbiota modification. However, whether intestinal barrier function could be improved by rhubarb intervention and the relationship with intestinal flora are still unknown. Therefore, we investigated the effects of rhubarb enema on intestinal barrier, and further analyzed the relationship with gut microbiota in 5/6 nephrectomy rats. Results indicated that rhubarb enema improved the intestinal barrier, regulated gut microbiota dysbiosis, suppressed systemic inflammation, and alleviated renal fibrosis. More specifically, rhubarb enema treatment inhibited the overgrowth of conditional pathogenic gut bacteria, includingAkkermansia,Methanosphaera, andClostridiaceaein CKD. The modification of gut microbiota with rhubarb intervention displayed significant correlation to intestinal barrier markers, TLR4-MyD88-NF-kappa B inflammatory response, and systemic inflammation. These results revealed that rhubarb enema could restore intestinal barrier by modifying several functional enteric bacteria, which may further explain the renal protection mechanism of the rhubarb enema.
C1 [Ji, Chunlan; Lu, Zhaoyu; Liu, Xusheng; Zou, Chuan] Guangzhou Univ Chinese Med, Clin Med Coll 2, Guangzhou, Peoples R China.
   [Ji, Chunlan; Lu, Zhaoyu; Liu, Xusheng; Zou, Chuan] Guangdong Prov Hosp Chinese Med, Dept Nephrol, Guangzhou, Peoples R China.
   [Deng, Yusheng] KMHD, Dept Sci Res, Shenzhen, Peoples R China.
   [Yang, Aicheng] Jinan Univ, Affiliated Jiangmen TCM Hosp, Dept Nephrol, Jiangmen, Peoples R China.
   [Chen, Yang; Han, Lijuan] Guangzhou Univ Chinese Med, Affiliated Hosp 2, State Key Lab Dampness Syndrome Chinese Med, Guangzhou, Peoples R China.
C3 Guangzhou University of Chinese Medicine; Guangzhou University of
   Chinese Medicine; Guangzhou University of Chinese Medicine
RP Zou, C (通讯作者)，Guangzhou Univ Chinese Med, Clin Med Coll 2, Guangzhou, Peoples R China.; Zou, C (通讯作者)，Guangdong Prov Hosp Chinese Med, Dept Nephrol, Guangzhou, Peoples R China.; Han, LJ (通讯作者)，Guangzhou Univ Chinese Med, Affiliated Hosp 2, State Key Lab Dampness Syndrome Chinese Med, Guangzhou, Peoples R China.
EM han0706@126.com; doctorzc541888@126.com
FU National Natural Science Foundation of China [81873142]; Natural Science
   Foundation of Guangdong Province [2019A1515011054]; Specific Foundation
   of Guangdong Hospital of ChineseMedicine [YN2016MJ05, 2013BAI02B04]
FX This study was supported by the National Natural Science Foundation of
   China (81873142, secured by CZ), Natural Science Foundation of Guangdong
   Province (2019A1515011054, secured by CZ), the Specific Foundation of
   Guangdong Hospital of ChineseMedicine (YN2016MJ05, secured by CZ), and
   theMOST/SATCM of the People's Republic of China grant (2013BAI02B04,
   secured by XL).
NR 78
TC 24
Z9 27
U1 12
U2 43
PU FRONTIERS MEDIA SA
PI LAUSANNE
PA AVENUE DU TRIBUNAL FEDERAL 34, LAUSANNE, CH-1015, SWITZERLAND
EI 1663-9812
J9 FRONT PHARMACOL
JI Front. Pharmacol.
PD JUL 29
PY 2020
VL 11
AR 1092
DI 10.3389/fphar.2020.01092
PG 14
WC Pharmacology & Pharmacy
WE Science Citation Index Expanded (SCI-EXPANDED)
SC Pharmacology & Pharmacy
GA NC9AO
UT WOS:000561503500001
PM 32848732
OA gold
DA 2023-02-20
ER

PT J
AU Kanbay, M
   Onal, EM
   Afsar, B
   Dagel, T
   Yerlikaya, A
   Covic, A
   Vaziri, ND
AF Kanbay, Mehmet
   Onal, Emine M.
   Afsar, Baris
   Dagel, Tuncay
   Yerlikaya, Aslihan
   Covic, Adrian
   Vaziri, Nosratola D.
TI The crosstalk of gut microbiota and chronic kidney disease: role of
   inflammation, proteinuria, hypertension, and diabetes mellitus
SO INTERNATIONAL UROLOGY AND NEPHROLOGY
LA English
DT Review
DE Gut microbiota; Chronic kidney disease; Inflammation; Hypertension;
   Proteinuria; Diabetes
ID BUTYRATE-PRODUCING BACTERIA; DIETARY FIBER INTAKE; ACID RECEPTOR 2;
   BLOOD-PRESSURE; INTESTINAL MICROBIOTA; INSULIN-RESISTANCE; OXIDATIVE
   STRESS; INDOXYL SULFATE; RENAL-FAILURE; T-CELLS
AB Chronic kidney disease (CKD) has been shown to result in profound changes in the composition and functions of the gut microbial flora which by disrupting intestinal epithelial barrier and generating toxic by-products contributes to systemic inflammation and the associated complications. On the other hand, emerging evidence points to the role of the gut microbiota in the development and progression of CKD by provoking inflammation, proteinuria, hypertension, and diabetes. These observations demonstrate the causal interconnection between the gut microbial dysbiosis and CKD. The gut microbiota closely interacts with the inflammatory, renal, cardiovascular, and endocrine systems via metabolic, humoral, and neural signaling pathways, events which can lead to chronic systemic inflammation, proteinuria, hypertension, diabetes, and kidney disease. Given the established role of the gut microbiota in the development and progression of CKD and its complications, favorable modification of the composition and function of the gut microbiome represents an appealing therapeutic target for prevention and treatment of CKD. This review provides an overview of the role of the gut microbial dysbiosis in the pathogenesis of the common causes of CKD including hypertension, diabetes, and proteinuria as well as progression of CKD.
C1 [Kanbay, Mehmet; Dagel, Tuncay] Koc Univ, Sch Med, Div Nephrol, Dept Med, Rumelifeneri Yolu, TR-34450 Istanbul, Turkey.
   [Onal, Emine M.; Yerlikaya, Aslihan] Koc Univ, Sch Med, Istanbul, Turkey.
   [Afsar, Baris] Suleymen Demirel Univ, Sch Med, Div Nephrol, Dept Med, Isparta, Turkey.
   [Covic, Adrian] Grigore T Popa Univ Med & Pharm, Dr CI Parhon Univ Hosp, Dept Nephrol, Dialysis & Renal Transplant Ctr, Iasi, Romania.
   [Vaziri, Nosratola D.] Univ Calif Irvine, Div Nephrol & Hypertens, Irvine, CA USA.
C3 Koc University; Koc University; Suleyman Demirel University; Grigore T
   Popa University of Medicine & Pharmacy; University of California System;
   University of California Irvine
RP Kanbay, M (通讯作者)，Koc Univ, Sch Med, Div Nephrol, Dept Med, Rumelifeneri Yolu, TR-34450 Istanbul, Turkey.
EM mkanbay@ku.edu.tr
RI 1, 1/L-6277-2019; Covic, Adrian/G-5017-2016
OI Covic, Adrian/0000-0002-9985-2486; Kanbay, Mehmet/0000-0002-1297-0675;
   Yerlikaya, Aslihan/0000-0001-6186-1646
NR 150
TC 81
Z9 85
U1 1
U2 40
PU SPRINGER
PI DORDRECHT
PA VAN GODEWIJCKSTRAAT 30, 3311 GZ DORDRECHT, NETHERLANDS
SN 0301-1623
EI 1573-2584
J9 INT UROL NEPHROL
JI Int. Urol. Nephrol.
PD AUG
PY 2018
VL 50
IS 8
BP 1453
EP 1466
DI 10.1007/s11255-018-1873-2
PG 14
WC Urology & Nephrology
WE Science Citation Index Expanded (SCI-EXPANDED)
SC Urology & Nephrology
GA GP1WC
UT WOS:000440607100013
PM 29728993
OA Green Published
DA 2023-02-20
ER

PT J
AU Sabatino, A
   Regolisti, G
   Cosola, C
   Gesualdo, L
   Fiaccadori, E
AF Sabatino, Alice
   Regolisti, Giuseppe
   Cosola, Carmela
   Gesualdo, Loreto
   Fiaccadori, Enrico
TI Intestinal Microbiota in Type 2 Diabetes and Chronic Kidney Disease
SO CURRENT DIABETES REPORTS
LA English
DT Review
DE Chronic kidney disease; Diabetes mellitus; Endotoxin; Inflammation;
   Intestinal microbiota; Uremia
ID BOUND UREMIC TOXINS; DIET-INDUCED OBESITY; P-CRESYL SULFATE; INDOXYL
   SULFATE; GUT MICROBIOME; HEMODIALYSIS-PATIENTS; CARDIOVASCULAR RISK;
   RENAL-FAILURE; INFLAMMATORY MECHANISMS; SERUM CONCENTRATIONS
AB Purpose of the Review Diabetes mellitus is a major cause of kidney disease [chronic kidney disease (CKD) and end-stage renal disease (ESRD)] and are both characterized by an increased risk of cardiovascular events. Diabetes and kidney disease are also commonly associated with a chronic inflammatory state, which is now considered a non-traditional risk factor for atherosclerosis. In the case of type 2 diabetes mellitus (T2DM), inflammation is mainly a consequence of visceral obesity, while in the case of CKD or ESRD patients on dialysis, inflammation is caused by multiple factors, classically grouped as dialysis-related and non-dialysis-related. More recently, a key role has been credited to the intestinal microbiota in the pathogenesis of chronic inflammation present in both disease states. While many recent data on the intestinal microbiota and its relationship to chronic inflammation are available for CKD patients, very little is known regarding T2DM and patients with diabetic nephropathy. The aim of this review is to summarize and discuss the main pathophysiological issues of intestinal microbiota in patients with T2DM and CKD/ESRD.
   Recent Findings The presence of intestinal dysbiosis, along with increased intestinal permeability and high circulating levels of lipopolysaccharides, a condition known as "endotoxemia," characterize T2DM, CKD, and ESRD on dialysis. The hallmark of intestinal dysbiosis is a reduction of saccharolytic microbes mainly producing short-chain fatty acids (SCFA) and, in the case of CKD/ESRD, an increase in proteolytic microbes that produce different substances possibly related to uremic toxicity.
   Summary Dysbiosis is associated with endotoxemia and chronic inflammation, with disruption of the intestinal barrier and depletion of beneficial bacteria producing SCFAs. T2DM and CKD/ESRD, whose coexistence is increasingly found in clinical practice, share similar negative effects on both intestinal microbiota and function. More studies are needed to characterize specific alterations of the intestinal microbiota in diabetic nephropathy and to assess possible effects of probiotic and prebiotic treatments in this setting.
C1 [Sabatino, Alice; Regolisti, Giuseppe; Fiaccadori, Enrico] Univ Parma, Unita Fisiopatol Insufficienza Renale Acuta & Cro, Parma, Italy.
   [Cosola, Carmela; Gesualdo, Loreto] Univ Bari Aldo Moro, Dipartimento Emergenza & Trapianti Organi, Sez Nefrol Dialisi & Trapianti, Bari, Italy.
C3 University of Parma; Universita degli Studi di Bari Aldo Moro
RP Fiaccadori, E (通讯作者)，Univ Parma, Unita Fisiopatol Insufficienza Renale Acuta & Cro, Parma, Italy.
EM enrico.fiaccadori@unipr.it
RI Regolisti, Giuseppe/AAH-4766-2021; Gesualdo, Loreto/K-7751-2016;
   Sabatino, Alice/L-2846-2019
OI Regolisti, Giuseppe/0000-0002-9976-5681; Gesualdo,
   Loreto/0000-0002-4861-0911; Sabatino, Alice/0000-0003-2098-7597
NR 105
TC 94
Z9 107
U1 7
U2 78
PU CURRENT MEDICINE GROUP
PI PHILADELPHIA
PA 400 MARKET STREET, STE 700, PHILADELPHIA, PA 19106 USA
SN 1534-4827
EI 1539-0829
J9 CURR DIABETES REP
JI Curr. Diabetes Rep.
PD MAR
PY 2017
VL 17
IS 3
AR 16
DI 10.1007/s11892-017-0841-z
PG 9
WC Endocrinology & Metabolism
WE Science Citation Index Expanded (SCI-EXPANDED)
SC Endocrinology & Metabolism
GA EO7KU
UT WOS:000396870400003
PM 28271466
DA 2023-02-20
ER

PT J
AU Khasnobish, A
   Takayasu, L
   Watanabe, KI
   Nguyen, TTT
   Arakawa, K
   Hotta, O
   Joh, K
   Nakano, A
   Hosomi, S
   Hattori, M
   Suda, W
   Morita, H
AF Khasnobish, Anushka
   Takayasu, Lena
   Watanabe, Ken-Ichi
   Tien Thi Thuy Nguyen
   Arakawa, Kensuke
   Hotta, Osamu
   Joh, Kensuke
   Nakano, Akiyo
   Hosomi, Shuhei
   Hattori, Masahira
   Suda, Wataru
   Morita, Hidetoshi
TI Dysbiosis in the Salivary Microbiome Associated with IgA Nephropathy-A
   Japanese Cohort Study
SO MICROBES AND ENVIRONMENTS
LA English
DT Article
DE salivary microbiome; IgA nephropathy; oral microbiota; kidney disease;
   random forest algorithm
ID INFLAMMATORY-BOWEL-DISEASE; GUT MICROBIOTA; ORAL MICROBIOME;
   TONSILLECTOMY; HAEMOPHILUS; FLORA
AB IgA nephropathy is one of the leading causes of chronic kidney disease in Japan. Since the origin and mechanisms by which IgA nephropathy develops currently remain unclear, a confirmed disease diagnosis is currently only possible by highly invasive renal biopsy. With the background of the salivary microbiome as a rich source of biomakers for systemic diseases, we herein primarily aimed to investigate the salivary microbiome as a tool for the non-invasive diagnosis of IgA nephropathy. In a comparison of salivary microbiome profiles using 16S rRNA amplicon sequencing, significant differences were observed in microbial diversity and richness between IgA nephropathy patients and healthy controls. Furthermore, recent studies reported that patients with IgA nephropathy are more likely to develop inflammatory bowel diseases and that chronic inflammation of the tonsils triggered the recurrence of IgA nephropathy. Therefore, we compared the salivary microbiome of IgA nephropathy patients with chronic tonsillitis and ulcerative colitis patients. By combining the genera selected by the random forest algorithm, we were able to distinguish IgA nephropathy from healthy controls with an area under the curve (AUC) of 0.90, from the ulcerative colitis group with AUC of 0.88, and from the chronic tonsillitis group with AUC of 0.70. Additionally, the genus Neisseria was common among the selected genera that facilitated the separation of the IgA nephropathy group from healthy controls and the chronic tonsillitis group. The present results indicate the potential of the salivary microbiome as a biomarker for the non-invasive diagnosis of IgA nephropathy.
C1 [Khasnobish, Anushka; Arakawa, Kensuke; Morita, Hidetoshi] Okayama Univ, Grad Sch Environm & Life Sci, Lab Anim Appl Microbiol, Okayama, Japan.
   [Takayasu, Lena] Univ Tokyo, Sch Int Hlth, Grad Sch Med, Dept Human Ecol, Tokyo, Japan.
   [Watanabe, Ken-Ichi] Tohoku Univ, Dept Otolaryngol Head & Neck Surg, Grad Sch Med, Sendai, Miyagi, Japan.
   [Tien Thi Thuy Nguyen] Hue Univ, Fac Engn & Technol, Coll Agr & Forestry, Hue, Vietnam.
   [Hotta, Osamu] Hotta Osamu Clin, Wakabayashi Ku, 2-39 Rokuchonome Minami Machi, Sendai, Miyagi 9840013, Japan.
   [Joh, Kensuke] Tohoku Univ, Dept Pathol, Grad Sch Med, Sendai, Miyagi, Japan.
   [Nakano, Akiyo] Nara Med Univ, Dept Microbiol & Infect Dis, 840 Shijo Cho, Kashihara, Nara 6348521, Japan.
   [Hosomi, Shuhei] Osaka City Univ, Dept Gastroenterol, Grad Sch Med, Abeno Ku, 1-4-3 Asahi Machi, Osaka 5458585, Japan.
   [Hattori, Masahira; Suda, Wataru] RIKEN Ctr Integrat Med Sci, Lab Microbiome Sci, Wako, Saitama, Japan.
C3 Okayama University; University of Tokyo; Tohoku University; Hue
   University; Tohoku University; Nara Medical University; Osaka
   Metropolitan University; RIKEN
RP Morita, H (通讯作者)，Okayama Univ, Grad Sch Environm & Life Sci, Lab Anim Appl Microbiol, Okayama, Japan.
EM hidetoshi-morita@okayama-u.ac.jp
RI Suda, Wataru/AAF-4469-2019
OI Joh, Kensuke/0000-0002-9334-3664
FU Japanese Government through a MONBUKAGAKUSHO (MEXT) Scholarship
FX The first author was supported by the Japanese Government through a
   MONBUKAGAKUSHO (MEXT) Scholarship during her study at Okayama
   University. The authors are very grateful to Chie Shindo for her
   technical assistance. All the subjects involved in this study gave
   informed consent. The authors have no conflicts of interest related to
   this work.
NR 71
TC 3
Z9 3
U1 1
U2 7
PU JAPANESE SOC MICROBIAL ECOLOGY, DEPT BIORESOURCE SCIENCE
PI IBARAKI
PA C/O DR. HIROYUKI OHTA, SEC, IBARAKI UNIV COLLEGE OF AGRICULT, AMI-MACHI,
   IBARAKI, JAPAN
SN 1342-6311
J9 MICROBES ENVIRON
JI Microbes Environ.
PY 2021
VL 36
IS 2
AR ME21006
DI 10.1264/jsme2.ME21006
PG 13
WC Biotechnology & Applied Microbiology; Microbiology
WE Science Citation Index Expanded (SCI-EXPANDED)
SC Biotechnology & Applied Microbiology; Microbiology
GA TD5RY
UT WOS:000669385100007
PM 34078780
OA Green Published, gold
DA 2023-02-20
ER

PT J
AU Lei, J
   Xie, YF
   Sheng, JY
   Song, JY
AF Lei, Juan
   Xie, Yifan
   Sheng, Jingyi
   Song, Jiayu
TI Intestinal microbiota dysbiosis in acute kidney injury: novel insights
   into mechanisms and promising therapeutic strategies
SO RENAL FAILURE
LA English
DT Review
DE Intestinal microbiota; kidney diseases; AKI; gut-kidney axis; intestinal
   microbiome dysbiosis; therapies
ID CHAIN FATTY-ACIDS; P-CRESYL SULFATE; GUT MICROBIOTA; INDOXYL SULFATE;
   UREMIC TOXINS; RENAL ISCHEMIA; CROSS-TALK; DISEASE; TRANSPLANTATION;
   LACTOBACILLUS
AB In recent years, the clinical impact of intestinal microbiota-kidney interaction has been emerging. Experimental evidence highlighted a bidirectional evolutionary correlation between intestinal microbiota and kidney diseases. Nonetheless, acute kidney injury (AKI) is still a global public health concern associated with high morbidity, mortality, healthcare costs, and limited efficient therapy. Several studies on the intestinal microbiome have improved the knowledge and treatment of AKI. Therefore, the present review outlines the concept of the gut-kidney axis and data about intestinal microbiota dysbiosis in AKI to improve the understanding of the mechanisms of the intestinal microbiome on the modification of kidney function and response to kidney injury. We also introduced the future directions and research areas, emphasizing the intervention approaches and recent research advances of intestinal microbiota dysbiosis during AKI, thereby providing a new perspective for future clinical trials.
C1 [Lei, Juan; Sheng, Jingyi; Song, Jiayu] Nanjing Med Univ, Dept Pediat Nephrol, Affiliated Hosp 2, Nanjing 210003, Jiangsu, Peoples R China.
   [Xie, Yifan] Childrens Hosp Nanjing Med Univ, Dept Rheumatism & Immunol, Nanjing, Peoples R China.
C3 Nanjing Medical University
RP Song, JY (通讯作者)，Nanjing Med Univ, Dept Pediat Nephrol, Affiliated Hosp 2, Nanjing 210003, Jiangsu, Peoples R China.
EM songjiayu@njmu.edu.cn
OI Song, Jiayu/0000-0002-0138-1373
FU National Natural Science Foundation of China [82100719]; Natural Science
   Foundation of Jiangsu Province [BK20210982]; Science and Technology
   Development Foundation of Nanjing Medical University [NMUB2019040]
FX This study was supported by the National Natural Science Foundation of
   China (grant no. 82100719), the Natural Science Foundation of Jiangsu
   Province (grant no. BK20210982), and the Science and Technology
   Development Foundation of Nanjing Medical University (grant no.
   NMUB2019040).
NR 115
TC 3
Z9 3
U1 10
U2 19
PU TAYLOR & FRANCIS LTD
PI ABINGDON
PA 2-4 PARK SQUARE, MILTON PARK, ABINGDON OR14 4RN, OXON, ENGLAND
SN 0886-022X
EI 1525-6049
J9 RENAL FAILURE
JI Ren. Fail.
PD DEC 31
PY 2022
VL 44
IS 1
BP 571
EP 580
DI 10.1080/0886022X.2022.2056054
PG 10
WC Urology & Nephrology
WE Science Citation Index Expanded (SCI-EXPANDED)
SC Urology & Nephrology
GA 0C0PN
UT WOS:000775025500001
PM 35350960
OA Green Published, gold
DA 2023-02-20
ER

PT J
AU Knauf, F
   Brewer, JR
   Flavell, RA
AF Knauf, Felix
   Brewer, J. Richard
   Flavell, Richard A.
TI Immunity, microbiota and kidney disease
SO NATURE REVIEWS NEPHROLOGY
LA English
DT Review
ID CHAIN FATTY-ACIDS; URINARY OXALATE EXCRETION; GERM-FREE-MICE; TIGHT
   JUNCTION PERMEABILITY; GUT MICROBIOTA; INTESTINAL PERMEABILITY;
   OXALOBACTER-FORMIGENES; CARDIOVASCULAR-DISEASE; ZINC SUPPLEMENTATION;
   BARRIER FUNCTION
AB The recognition that intestinal microbiota exert profound effects on human health has led to major advances in our understanding of disease processes. Studies over the past 20 years have shown that host components, including components of the host immune system, shape the microbial community. Pathogenic alterations in commensal microorganisms contribute to disease manifestations that are generally considered to be noncommunicable, such as inflammatory bowel disease, diabetes mellitus and liver disease, through a variety of mechanisms, including effects on host immunity. More recent studies have shed new light on how the immune system and microbiota might also drive the pathogenesis of renal disorders. In this Review, we discuss the latest insights into the mechanisms regulating the microbiome composition, with a focus both on genetics and environmental factors, and describe how commensal microorganisms calibrate innate and adaptive immune responses to affect the activation threshold for pathogenic stimulations. We discuss the mechanisms that lead to intestinal epithelial barrier inflammation and the relevance of certain bacteria to the pathogenesis of two common kidney-based disorders: hypertension and renal stone disease. Limitations of current approaches to microbiota research are also highlighted, emphasizing the need to move beyond studies of correlation to causation.
C1 [Knauf, Felix] Charite Univ Med Berlin, Dept Nephrol & Med Intens Care, Berlin, Germany.
   [Knauf, Felix] Yale Univ, Sch Med, Dept Internal Med, Sect Nephrol, New Haven, CT 06510 USA.
   [Brewer, J. Richard; Flavell, Richard A.] Yale Univ, Sch Med, Dept Immunobiol, New Haven, CT 06520 USA.
   [Flavell, Richard A.] Yale Univ, Sch Med, Howard Hughes Med Inst, New Haven, CT 06510 USA.
C3 Free University of Berlin; Humboldt University of Berlin; Charite
   Universitatsmedizin Berlin; Yale University; Yale University; Howard
   Hughes Medical Institute; Yale University
RP Flavell, RA (通讯作者)，Yale Univ, Sch Med, Dept Immunobiol, New Haven, CT 06520 USA.; Flavell, RA (通讯作者)，Yale Univ, Sch Med, Howard Hughes Med Inst, New Haven, CT 06510 USA.
EM Richard.Flavell@yale.edu
RI Knauf, Felix/ABC-2513-2021
OI Flavell, Richard/0000-0003-4461-0778; Knauf, Felix/0000-0001-5762-1404
FU Deutsche Forschungsgemeinschaft (DFG) [KN 1148/2-1, CRC 1365]; Oxalosis
   and Hyperoxaluria Foundation; TRENAL, a thematic network grant of the
   Deutscher Akademischer Austauschdienst (DAAD); American Cancer Society
   Postdoctoral Fellowship [PF-17-237-01-DMC]; Howard Hughes Medical
   Institute
FX F.K. is supported by the Deutsche Forschungsgemeinschaft (DFG; project
   KN 1148/2-1 and CRC 1365 Renoprotection), the Oxalosis and Hyperoxaluria
   Foundation and TRENAL, a thematic network grant of the Deutscher
   Akademischer Austauschdienst (DAAD). J.R.B. is supported by an American
   Cancer Society Postdoctoral Fellowship (PF-17-237-01-DMC). R.A.F. is
   supported by the Howard Hughes Medical Institute.
NR 191
TC 58
Z9 63
U1 3
U2 41
PU NATURE PUBLISHING GROUP
PI NEW YORK
PA 75 VARICK ST, 9TH FLR, NEW YORK, NY 10013-1917 USA
SN 1759-5061
EI 1759-507X
J9 NAT REV NEPHROL
JI Nat. Rev. Nephrol.
PD MAY
PY 2019
VL 15
IS 5
BP 263
EP 274
DI 10.1038/s41581-019-0118-7
PG 12
WC Urology & Nephrology
WE Science Citation Index Expanded (SCI-EXPANDED)
SC Urology & Nephrology
GA HU2OJ
UT WOS:000465110400010
PM 30796361
DA 2023-02-20
ER

PT J
AU Andrianova, NV
   Popkov, VA
   Klimenko, NS
   Tyakht, AV
   Baydakova, GV
   Frolova, OY
   Zorova, LD
   Pevzner, IB
   Zorov, DB
   Plotnikov, EY
AF Andrianova, Nadezda, V
   Popkov, Vasily A.
   Klimenko, Natalia S.
   Tyakht, Alexander, V
   Baydakova, Galina, V
   Frolova, Olga Y.
   Zorova, Ljubava D.
   Pevzner, Irina B.
   Zorov, Dmitry B.
   Plotnikov, Egor Y.
TI Microbiome-Metabolome Signature of Acute Kidney Injury
SO METABOLITES
LA English
DT Article
DE acute kidney injury; microbiota; fecal bacteria; 16S rRNA gene
   sequencing; metabolites; bacterial balances; creatinine; urea
ID PROPIONYL-L-CARNITINE; RAT ORAL MICROBIOME; GUT MICROBIOTA;
   FAECALIBACTERIUM-PRAUSNITZII; HYDROGEN-SULFIDE; INTESTINAL MICROBIOTA;
   RENAL-FUNCTION; ACYLCARNITINES; BUTYRATE; DISEASE
AB Intestinal microbiota play a considerable role in the host's organism, broadly affecting its organs and tissues. The kidney can also be the target of the microbiome and its metabolites (especially short-chain fatty acids), which can influence renal tissue, both by direct action and through modulation of the immune response. This impact is crucial, especially during kidney injury, because the modulation of inflammation or reparative processes could affect the severity of the resulting damage or recovery of kidney function. In this study, we compared the composition of rat gut microbiota with its outcome, in experimental acute ischemic kidney injury and named the bacterial taxa that play putatively negative or positive roles in the progression of ischemic kidney injury. We investigated the link between serum creatinine, urea, and a number of metabolites (acylcarnitines and amino acids), and the relative abundance of various bacterial taxa in rat feces. Our analysis revealed an increase in levels of 32 acylcarnitines in serum, after renal ischemia/reperfusion and correlation with creatinine and urea, while levels of three amino acids (tyrosine, tryptophan, and proline) had decreased. We detected associations between bacterial abundance and metabolite levels, using a compositionality-aware approach-Rothia and Staphylococcus levels were positively associated with creatinine and urea levels, respectively. Our findings indicate that the gut microbial community contains specific members whose presence might ameliorate or, on the contrary, aggravate ischemic kidney injury. These bacterial taxa could present perspective targets for therapeutical interventions in kidney pathologies, including acute kidney injury.
C1 [Andrianova, Nadezda, V] Lomonosov Moscow State Univ, Fac Bioengn & Bioinformat, Moscow 119992, Russia.
   [Andrianova, Nadezda, V; Popkov, Vasily A.; Zorova, Ljubava D.; Pevzner, Irina B.; Zorov, Dmitry B.; Plotnikov, Egor Y.] Lomonosov Moscow State Univ, AN Belozersky Inst Physicochem Biol, Moscow 119992, Russia.
   [Popkov, Vasily A.; Zorova, Ljubava D.; Pevzner, Irina B.; Zorov, Dmitry B.; Plotnikov, Egor Y.] VI Kulakov Natl Med Res Ctr Obstet Gynecol & Peri, Moscow 117997, Russia.
   [Klimenko, Natalia S.; Tyakht, Alexander, V] Knom LLC, Skolkovo Innovat Ctr, Atlas Biomed Grp, Moscow 143026, Russia.
   [Klimenko, Natalia S.; Tyakht, Alexander, V] Russian Acad Sci, Inst Gene Biol, Ctr Precis Genome Editing & Genet Technol Biomed, Moscow 119334, Russia.
   [Baydakova, Galina, V] Res Ctr Med Genet, Moscow 115522, Russia.
   [Frolova, Olga Y.] Inst Mitoengn MSU LLC, Leninskiye Gory 1, Moscow 119192, Russia.
   [Plotnikov, Egor Y.] Sechenov First Moscow State Med Univ, Inst Mol Med, Moscow 119991, Russia.
C3 Lomonosov Moscow State University; Lomonosov Moscow State University;
   Russian Academy of Medical Sciences; Research Center for Obstetrics,
   Gynecology & Perinatology; Russian Academy of Sciences; Institute of
   Gene Biology (IGB) of Russian Academy of Sciences; Research Centre for
   Medical Genetics; Sechenov First Moscow State Medical University
RP Zorov, DB; Plotnikov, EY (通讯作者)，Lomonosov Moscow State Univ, AN Belozersky Inst Physicochem Biol, Moscow 119992, Russia.; Zorov, DB; Plotnikov, EY (通讯作者)，VI Kulakov Natl Med Res Ctr Obstet Gynecol & Peri, Moscow 117997, Russia.; Plotnikov, EY (通讯作者)，Sechenov First Moscow State Med Univ, Inst Mol Med, Moscow 119991, Russia.
EM zorov@belozersky.msu.ru; plotnikov@belozersky.msu.ru
RI Klimenko, Natalia/AAP-8345-2021; Andrianova, Nadezda V/T-1824-2017;
   Tyakht, Alexander/O-1327-2015; Plotnikov, Egor Y/F-8592-2019; Zorov,
   Dmitry B./AAB-1738-2019; Pevzner, Irina B/S-6178-2018; Baydakova,
   Galina/HKN-6732-2023; Klimenko, Natalia/V-9017-2018; Tyakht,
   Alexander/AAQ-2904-2021; Zorova, Ljubava/AAC-7286-2022
OI Klimenko, Natalia/0000-0001-9640-0102; Andrianova, Nadezda
   V/0000-0003-2720-4575; Plotnikov, Egor Y/0000-0003-2838-3704; Zorov,
   Dmitry B./0000-0003-0863-8490; Baydakova, Galina/0000-0001-8806-5287;
   Klimenko, Natalia/0000-0001-9640-0102; Zorova,
   Ljubava/0000-0001-9046-712X; Tyakht, Alexander/0000-0002-7358-2537
FU Russian Science Foundation [18-15-00058]; RFBR [19-34-90023,
   075-15-2019-1661]; Ministry of Science and Higher Education of the
   Russian Federation
FX This study was supported by the Russian Science Foundation, grant
   18-15-00058. Analysis of fecal microbiome (N.V.A.) was supported by
   RFBR, project number 19-34-90023. Part of the work on the manuscript
   (for N.S.K. and A.V.T.) was supported by a grant 075-15-2019-1661 from
   the Ministry of Science and Higher Education of the Russian Federation.
NR 99
TC 20
Z9 21
U1 0
U2 2
PU MDPI
PI BASEL
PA ST ALBAN-ANLAGE 66, CH-4052 BASEL, SWITZERLAND
EI 2218-1989
J9 METABOLITES
JI Metabolites
PD APR
PY 2020
VL 10
IS 4
AR 142
DI 10.3390/metabo10040142
PG 17
WC Biochemistry & Molecular Biology
WE Science Citation Index Expanded (SCI-EXPANDED)
SC Biochemistry & Molecular Biology
GA LO8WV
UT WOS:000533907300009
PM 32260384
OA Green Published, gold
DA 2023-02-20
ER

PT J
AU Ma, SY
   Shen, L
   Chen, MW
   Lin, X
   Wang, Q
   Du, RF
   Feng, Y
AF Ma, Shiyu
   Shen, Lan
   Chen, Meiwan
   Lin, Xiao
   Wang, Qiang
   Du, Ruofei
   Feng, Yi
TI The study of metabonomics combined with diversity of intestinal flora in
   LDP intervention in kidney-yin deficiency hyperthyroid rats
SO RSC ADVANCES
LA English
DT Article
ID GUT MICROBIOTA; METABOLISM; BACTERIA; ENVIRONMENT; LIBRARIES; ACID
AB Liuwei Dihuang Pills (LDPs) are a well-known prescription of nourishing yin especially for invigorating kidney-yin. According to the deviation of the structural imbalance of intestinal flora in kidney-yin deficiency patients and the study about polysaccharides having significant added value on intestinal probiotics, it is indicated that there is a possible correlation between intestinal flora metabolism and the mechanism of LDPs intervening in kidney-yin deficiency. In this study, LDPs, a nourishing medicine with rich polysaccharides, are used as the research object. First of all, the kidney-yin deficiency hyperthyroidism rat model was established and evaluated. The appearance of the rats' behavioral, T-3, T-4, FT3, FT4 and renal histopathology indexes were detected. After LDP treatment for 21 days, the original model of manic rats became more tame and gentle, the T-3, T-4, FT3 and FT4 values decreased, which gradually approached those contents of the control group rats, and renal pathological sections were shown to be better. Then, we adopted a metabonomics study on urine and excrement of kidney-yin deficiency hyperthyroid rats. 11 metabolites and 18 metabolites were chosen as potential biomarkers among the urine metabonomics study and fecal metabonomics study, respectively. According to the changes of the biomarkers' content, it is speculated that the disorders of metabolism and intestinal flora metabolism occurred after modeling. At the same time, we monitored intestinal flora diversity and metabolic behavior in model rats and LDP-treated rats. Hyperthyroidism caused metabolic disorders of the carboxylic acid cycle, glycometabolism, and amino acid metabolism. Also the energetic metabolism increased the amount of undigested food debris which promoted the growth of the gut microbiome, which may closely relate to the development of the disease. After 21 days of LDP treatment, it was found that LDPs could change the metabolic abnormality, balance structure and quantity of intestinal bacteria, and adjust the diversity of the intestinal flora. The mechanism of LDPs intervening in the metabolism of kidney-yin deficiency hyperthyroidism and the effect of intestinal flora metabolism had a certain connection.
C1 [Ma, Shiyu; Shen, Lan; Lin, Xiao; Wang, Qiang; Du, Ruofei] Shanghai Univ Tradit Chinese Med, Sch Tradit Chinese Med, Shanghai 201203, Peoples R China.
   [Shen, Lan; Lin, Xiao; Feng, Yi] Shanghai Univ Tradit Chinese Med, Engn Res Ctr Modern Preparat Technol Tradit Chine, Minist Educ, Shanghai 201203, Peoples R China.
   [Chen, Meiwan] Univ Macau, Inst Chinese Med Sci, State Key Lab Qual Res Chinese Med, Macau 999078, Peoples R China.
C3 Shanghai University of Traditional Chinese Medicine; Shanghai University
   of Traditional Chinese Medicine; University of Macau
RP Shen, L (通讯作者)，Shanghai Univ Tradit Chinese Med, Sch Tradit Chinese Med, Shanghai 201203, Peoples R China.
EM alansusu@sina.com
FU Shanghai Municipal Education Committee [12ZZ124, 11ZZ112]; Shanghai
   Science and Technology Committee [12401900402, 13DZ2290400]; Pudong New
   Area Science and Technology Development Fund; Macao Science and
   Technology Development Fund [102/2012/A3]; University of Macau
   [MRG005/CMW/2014/ICMS]
FX The work was supported by grants from the Shanghai Municipal Education
   Committee (12ZZ124 and 11ZZ112), the Shanghai Science and Technology
   Committee (12401900402 and 13DZ2290400), the Pudong New Area Science and
   Technology Development Fund, the Macao Science and Technology
   Development Fund (102/2012/A3) and the Research Fund of the University
   of Macau (MRG005/CMW/2014/ICMS).
NR 51
TC 9
Z9 11
U1 7
U2 73
PU ROYAL SOC CHEMISTRY
PI CAMBRIDGE
PA THOMAS GRAHAM HOUSE, SCIENCE PARK, MILTON RD, CAMBRIDGE CB4 0WF, CAMBS,
   ENGLAND
EI 2046-2069
J9 RSC ADV
JI RSC Adv.
PY 2015
VL 5
IS 71
BP 57975
EP 57983
DI 10.1039/c5ra10134d
PG 9
WC Chemistry, Multidisciplinary
WE Science Citation Index Expanded (SCI-EXPANDED)
SC Chemistry
GA CM6NM
UT WOS:000357805500087
DA 2023-02-20
ER

PT J
AU Nalewajska, M
   Przybycinski, J
   Marchelek-Mysliwiec, M
   Dziedziejko, V
   Ciechanowski, K
AF Nalewajska, Magdalena
   Przybycinski, Jaroslaw
   Marchelek-Mysliwiec, Malgorzata
   Dziedziejko, Violetta
   Ciechanowski, Kazimierz
TI GUT MICROBIOTA IN CHRONIC KIDNEY DISEASE
SO ADVANCEMENTS OF MICROBIOLOGY
LA Polish
DT Article
DE intestinal barrier; dysbiosis; gut microflora; microbiota; chronic
   kidney disease
ID INSULIN-RESISTANCE; INDOXYL SULFATE; INTESTINAL MICROBIOTA; UREMIC
   TOXINS; BARRIER; SERUM; RISK; INFLAMMATION; MORTALITY; BACTERIA
AB In health, the relationship between gut microflora and the host is of a mutualistic kind. Microbiota offers many benefits to the host, including harvesting energy, regulating host immunity and synthesis of vitamins. Alteration in gut microflora can lead to homeostasis disruption and development of various diseases. Dysbiosis is commonly observed in chronic kidney disease (CKD). Nutrient processing by gut microbiota results in production of some uremic toxins, and these accumulate in CKD causing deleterious effects. Increased permeability of the intestinal barrier, which is also seen in CKD contributes to the development of the uremic state. These factors are associated with chronic inflammation and oxidative stress and therefore are involved in CKD-related complications, including: disease progression, cardiovascular disease, anemia, mineral-metabolism and insulin resistance. This review describes connections between altered gut microflora and development of CKD and its complications, as well as possible therapeutic options.
C1 [Nalewajska, Magdalena; Przybycinski, Jaroslaw; Marchelek-Mysliwiec, Malgorzata; Ciechanowski, Kazimierz] Pomorski Uniwersytet Med Szczecinie, Klin Nefrol Transplantol & Chorob Wewnetrznych, Szczecin, Poland.
   [Dziedziejko, Violetta] Pomorski Uniwersytet Med Szczecinie, Katedra Biochem & Chem Med, Al Powst Wlkp 72, PL-70111 Szczecin, Poland.
C3 Pomeranian Medical University; Pomeranian Medical University
RP Dziedziejko, V (通讯作者)，Pomorski Uniwersytet Med Szczecinie, Katedra Biochem & Chem Med, Al Powst Wlkp 72, PL-70111 Szczecin, Poland.
EM viola@pum.edu.pl
RI Dziedziejko, Violetta V./A-7626-2015; Cases, Aleix/N-4736-2018
OI Dziedziejko, Violetta V./0000-0003-4809-415X; Cases,
   Aleix/0000-0002-6962-8184
NR 64
TC 2
Z9 2
U1 0
U2 3
PU POLSKIE TOWARZYSTWO MIKROBIOLOGOW-POLISH SOCIETY OF MICROBIOLOGISTS
PI WARSAW
PA CHELMSKA STR 30-34, WARSAW, 00-725, POLAND
SN 0079-4252
EI 2545-3149
J9 ADV MICROBIOL-NY
JI Adv. Microbiol
PD JUL-SEP
PY 2019
VL 58
IS 3
BP 237
EP 245
PG 9
WC Microbiology
WE Science Citation Index Expanded (SCI-EXPANDED)
SC Microbiology
GA JB9GY
UT WOS:000488890700002
DA 2023-02-20
ER

PT J
AU Monteiro, RC
   Rafeh, D
   Gleeson, PJ
AF Monteiro, Renato C.
   Rafeh, Dina
   Gleeson, Patrick J.
TI Is There a Role for Gut Microbiome Dysbiosis in IgA Nephropathy?
SO MICROORGANISMS
LA English
DT Review
DE IgA nephropathy; microbiome; dysbiosis; IgA1 glycosylation; CD89; FMT
ID SOLUBLE CD89; O-GLYCOSYLATION; RECEPTOR; GLOMERULONEPHRITIS; DISEASE;
   PROGRESSION; ANTIBODY; EXPRESSION; INFECTION; ANTIGENS
AB Immunoglobulin A nephropathy (IgAN) is the most common primary glomerulonephritis and one of the leading causes of renal failure worldwide. The pathophysiology of IgAN involves nephrotoxic IgA1-immune complexes. These complexes are formed by galactose-deficient (Gd) IgA1 with autoantibodies against the hinge region of Gd-IgA1 as well as soluble CD89, an immune complex amplifier with an affinity for mesangial cells. These multiple molecular interactions result in the induction of the mesangial IgA receptor, CD71, injuring the kidney and causing disease. This review features recent immunological and microbiome studies that bring new microbiota-dependent mechanisms developing the disease based on data from IgAN patients and a humanized mouse model of IgAN. Dysbiosis of the microbiota in IgAN patients is also discussed in detail. Highlights of this review underscore that nephrotoxic IgA1 in the humanized mice originates from mucosal surfaces. Fecal microbiota transplantation (FMT) experiments in mice using stools from patients reveal a possible microbiota dysbiosis in IgAN with the capacity to induce progression of the disease whereas FMT from healthy hosts has beneficial effects in mice. The continual growth of knowledge in IgAN patients and models can lead to the development of new therapeutic strategies targeting the microbiota to treat this disease.
C1 [Monteiro, Renato C.; Rafeh, Dina; Gleeson, Patrick J.] Univ Paris Cite, Fac Med, F-75018 Paris, France.
   [Monteiro, Renato C.; Rafeh, Dina; Gleeson, Patrick J.] Ctr Rech Inflammat, INSERM U1149, F-75018 Paris, France.
   [Monteiro, Renato C.; Rafeh, Dina; Gleeson, Patrick J.] CNRS ERL8252, F-75018 Paris, France.
C3 Institut National de la Sante et de la Recherche Medicale (Inserm);
   UDICE-French Research Universities; Universite Paris Cite; Centre
   National de la Recherche Scientifique (CNRS); CNRS - National Institute
   for Biology (INSB)
RP Monteiro, RC (通讯作者)，Univ Paris Cite, Fac Med, F-75018 Paris, France.; Monteiro, RC (通讯作者)，Ctr Rech Inflammat, INSERM U1149, F-75018 Paris, France.; Monteiro, RC (通讯作者)，CNRS ERL8252, F-75018 Paris, France.
EM renato.monteiro@inserm.fr; diina.rafeh@gmail.com;
   james.gleeson@inserm.fr
RI Monteiro, Renato/U-8633-2017
OI Monteiro, Renato/0000-0001-5202-5646
FU ANR MUCIGAN [ANR-11-IDEX-0005-02]; Fondation pour la Recherche Medicale
   [EQU201903007816]
FX This research was funded by ANR MUCIGAN, ANR-11-IDEX-0005-02 and by
   Fondation pour la Recherche Medicale (EQU201903007816).
NR 89
TC 1
Z9 1
U1 2
U2 4
PU MDPI
PI BASEL
PA ST ALBAN-ANLAGE 66, CH-4052 BASEL, SWITZERLAND
EI 2076-2607
J9 MICROORGANISMS
JI Microorganisms
PD APR
PY 2022
VL 10
IS 4
AR 683
DI 10.3390/microorganisms10040683
PG 12
WC Microbiology
WE Science Citation Index Expanded (SCI-EXPANDED)
SC Microbiology
GA 0U2CT
UT WOS:000787463600001
PM 35456735
OA gold
DA 2023-02-20
ER

PT J
AU Stavropoulou, E
   Kantartzi, K
   Tsigalou, C
   Aftzoglou, K
   Voidarou, C
   Konstantinidis, T
   Chifiriuc, MC
   Thodis, E
   Bezirtzoglou, E
AF Stavropoulou, Elisavet
   Kantartzi, Konstantia
   Tsigalou, Christina
   Aftzoglou, Konstantina
   Voidarou, Chrysa
   Konstantinidis, Theocharis
   Chifiriuc, Mariana Carmen
   Thodis, Elias
   Bezirtzoglou, Eugenia
TI Microbiome, Immunosenescence, and Chronic Kidney Disease
SO FRONTIERS IN MEDICINE
LA English
DT Review
DE gut; kidney; gut-kidney axis; microbiome; ageing; immunosenescence;
   chronic kidney disease; microbiota
ID NATURAL-KILLER-CELLS; CHAIN FATTY-ACIDS; GUT MICROBIOTA; HYGIENE
   HYPOTHESIS; LYMPHOCYTE RATIO; RENAL-DISEASE; IMMUNE-SYSTEM; NEUTROPHIL;
   MACROPHAGE; RESPONSES
AB The gut microbiome is known as an important predictive tool for perceiving characteristic shifts in disease states. Multiple renal diseases and pathologies seem to be associated with gut dysbiosis which directly affects host homeostasis. The gastrointestinal-kidney dialogue confers interesting information about the pathogenesis of multiple kidney diseases. Moreover, aging is followed by specific shifts in the human microbiome, and gradual elimination of physiological functions predisposes the microbiome to inflammaging, sarcopenia, and disease. Aging is characterized by a microbiota with an abundance of disease-associated pathobionts. Multiple factors such as the immune system, environment, medication, diet, and genetic endowment are involved in determining the age of the microbiome in health and disease. Our present review promotes recently acquired knowledge and is expected to inspire researchers to advance studies and investigations on the involved pathways of the gut microbiota and kidney axis.
C1 [Stavropoulou, Elisavet] CHUV Ctr Hosp Univ Vaudois, Rue Bugnon, Lausanne, Switzerland.
   [Stavropoulou, Elisavet] Valais Hosp, Dept Infect Dis, Cent Inst, Sion, Switzerland.
   [Kantartzi, Konstantia; Thodis, Elias] Democritus Univ Thrace, Dept Med, Nephrol Clin, Alexandroupolis, Greece.
   [Tsigalou, Christina] Democritus Univ Thrace, Dept Med, Lab Microbiol, Alexandroupolis, Greece.
   [Aftzoglou, Konstantina] Comenius Univ, Med Sch, Bratislava, Slovakia.
   [Voidarou, Chrysa] Dept Publ Hlth PU, Arta, Greece.
   [Konstantinidis, Theocharis] Democritus Univ Thrace, Dept Med, Alexandroupolis, Greece.
   [Chifiriuc, Mariana Carmen] Univ Bucharest, Lab Microbiol, Fac Biol, Res Inst Univ Bucharest ICUB, Bucharest, Romania.
   [Bezirtzoglou, Eugenia] Democritus Univ Thrace, Dept Med, Lab Hyg & Environm Protect, Alexandroupolis, Greece.
C3 Democritus University of Thrace; Democritus University of Thrace;
   Comenius University Bratislava; Democritus University of Thrace;
   University of Bucharest; Democritus University of Thrace
RP Stavropoulou, E (通讯作者)，CHUV Ctr Hosp Univ Vaudois, Rue Bugnon, Lausanne, Switzerland.; Stavropoulou, E (通讯作者)，Valais Hosp, Dept Infect Dis, Cent Inst, Sion, Switzerland.; Kantartzi, K (通讯作者)，Democritus Univ Thrace, Dept Med, Nephrol Clin, Alexandroupolis, Greece.
EM elisabeth.stavropoulou@gmail.com; kkantart@med.duth.gr
RI Chifiriuc, Mariana Carmen/AFP-0825-2022; Voidarou, Chrysa/AAP-4703-2020;
   Bezirtzoglou, Eugenia/AAT-4208-2020
OI Chifiriuc, Mariana Carmen/0000-0001-6098-1857; Voidarou,
   Chrysa/0000-0002-8035-1710; TSIGALOU, CHRISTINA/0000-0002-7869-6824;
   Konstantinidis, Theocharis/0000-0003-4296-3414
NR 98
TC 8
Z9 8
U1 7
U2 17
PU FRONTIERS MEDIA SA
PI LAUSANNE
PA AVENUE DU TRIBUNAL FEDERAL 34, LAUSANNE, CH-1015, SWITZERLAND
EI 2296-858X
J9 FRONT MED-LAUSANNE
JI Front. Med.
PD MAR 19
PY 2021
VL 8
AR 661203
DI 10.3389/fmed.2021.661203
PG 8
WC Medicine, General & Internal
WE Science Citation Index Expanded (SCI-EXPANDED)
SC General & Internal Medicine
GA RG8MR
UT WOS:000635787800001
PM 33816535
OA gold
DA 2023-02-20
ER

PT J
AU Mishima, E
   Fukuda, S
   Shinna, H
   Hirayama, A
   Akiyama, Y
   Takeuchi, Y
   Fukuda, NN
   Suzuki, T
   Suzuki, C
   Yuri, A
   Kikuchi, K
   Tomioka, Y
   Ito, S
   Soga, T
   Abe, T
AF Mishima, Eikan
   Fukuda, Shinji
   Shinna, Hisato
   Hirayama, Akiyoshi
   Akiyama, Yasutoshi
   Takeuchi, Yoichi
   Fukuda, Noriko N.
   Suzuki, Takehiro
   Suzuki, Chitose
   Yuri, Akinori
   Kikuchi, Koichi
   Tomioka, Yoshihisa
   Ito, Sadayoshi
   Soga, Tomoyoshi
   Abe, Takaaki
TI Alteration of the Intestinal Environment by Lubiprostone Is Associated
   with Amelioration of Adenine-Induced CKD
SO JOURNAL OF THE AMERICAN SOCIETY OF NEPHROLOGY
LA English
DT Article
ID COLONIC MICROBIAL-METABOLISM; GUT BACTERIAL TRANSLOCATION; CHLORIDE
   CHANNEL ACTIVATOR; KIDNEY-DISEASE; CAPILLARY-ELECTROPHORESIS;
   MASS-SPECTROMETRY; INDOXYL SULFATE; UREMIC TOXINS; FLORA;
   MICROINFLAMMATION
AB The accumulation of uremic toxins is involved in the progression of CKD. Various uremic toxins are derived from gut microbiota, and an imbalance of gut microbiota or dysbiosis is related to renal failure. However, the pathophysiologic mechanisms underlying the relationship between the gut microbiota and renal failure are still obscure. Using an adenine-induced renal failure mouse model, we evaluated the effects of the CIC-2 chloride channel activator lubiprostone (commonly used for the treatment of constipation) on CKD. Oral administration of lubiprostone (500 mu g/kg per day) changed the fecal and intestinal properties in mice with renal failure. Additionally, lubiprostone treatment reduced the elevated BUN and protected against tubulointerstitial damage, renal fibrosis, and inflammation. Gut microbiome analysis of 16S rRNA genes in the renal failure mice showed that lubiprostone treatment altered their microbial composition, especially the recovery of the levels of the Lactobacillaceae family and Prevotella genus, which were significantly reduced in the renal failure mice. Furthermore, capillary electrophoresis mass spectrometry-based metabolome analysis showed that lubiprostone treatment decreased the plasma level of uremic toxins, such as indoxyl sulfate and hippurate, which are derived from gut microbiota, and a more recently discovered uremic toxin, trans-aconitate. These results suggest that lubiprostone ameliorates the progression of CKD and the accumulation of uremic toxins by improving the gut microbiota and intestinal environment.
C1 [Mishima, Eikan; Shinna, Hisato; Akiyama, Yasutoshi; Takeuchi, Yoichi; Suzuki, Takehiro; Suzuki, Chitose; Ito, Sadayoshi; Abe, Takaaki] Tohoku Univ, Grad Sch Med, Div Nephrol Endocrinol & Vasc Med, Sendai, Miyagi 9808574, Japan.
   [Kikuchi, Koichi; Abe, Takaaki] Tohoku Univ, Grad Sch Med, Dept Clin Biol & Hormonal Regulat, Sendai, Miyagi 9808574, Japan.
   [Mishima, Eikan; Akiyama, Yasutoshi] Tohoku Univ, Tohoku Med Megabank Org, Sendai, Miyagi 9808574, Japan.
   [Fukuda, Shinji; Hirayama, Akiyoshi; Fukuda, Noriko N.; Soga, Tomoyoshi] Keio Univ, Inst Adv Biosci, Tsuruoka, Yamagata, Japan.
   [Fukuda, Shinji] RIKEN, Ctr Integrat Med Sci, Yokohama, Kanagawa, Japan.
   [Yuri, Akinori; Tomioka, Yoshihisa] Tohoku Univ, Grad Sch Pharmaceut Sci, Lab Oncol Pharm Practice & Sci, Sendai, Miyagi 9808574, Japan.
   [Abe, Takaaki] Tohoku Univ, Grad Sch Biomed Engn, Div Med Sci, Sendai, Miyagi 9808574, Japan.
C3 Tohoku University; Tohoku University; Tohoku University; Keio
   University; RIKEN; Tohoku University; Tohoku University
RP Abe, T (通讯作者)，Tohoku Univ, Grad Sch Biomed Engn, Div Med Sci, Sendai, Miyagi 9808574, Japan.
EM takaabe@med.tohoku.ac.jp
RI Soga, Tomoyoshi/B-8105-2014; Ito, Sadayoshi/A-3933-2015
OI Soga, Tomoyoshi/0000-0001-9502-2509; Mishima, Eikan/0000-0002-3706-2745;
   Fukuda, Shinji/0000-0001-5161-9880; Akiyama,
   Yasutoshi/0000-0002-0211-7793; Ito, Sadayoshi/0000-0002-5092-3626
FU JSPS [26860624, 24380072, 23390033]; Japan Kidney Foundation; Miyagi
   Kidney Foundation; Grants-in-Aid for Scientific Research [26860094,
   26860624, 23390033] Funding Source: KAKEN
FX This work was supported, in part, by JSPS Grants-in-Aid for Scientific
   Research (KAKENHI) Grants 26860624 (to E.M.), 24380072 (to S.F.), and
   23390033 (to T.A.), the Japan Kidney Foundation, and the Miyagi Kidney
   Foundation.
NR 34
TC 115
Z9 126
U1 3
U2 34
PU AMER SOC NEPHROLOGY
PI WASHINGTON
PA 1725 I ST, NW STE 510, WASHINGTON, DC 20006 USA
SN 1046-6673
EI 1533-3450
J9 J AM SOC NEPHROL
JI J. Am. Soc. Nephrol.
PD AUG
PY 2015
VL 26
IS 8
BP 1787
EP 1794
DI 10.1681/ASN.2014060530
PG 8
WC Urology & Nephrology
WE Science Citation Index Expanded (SCI-EXPANDED)
SC Urology & Nephrology
GA CO1DY
UT WOS:000358895100008
PM 25525179
OA Green Published, Green Accepted
DA 2023-02-20
ER

PT J
AU Tourountzis, T
   Lioulios, G
   Fylaktou, A
   Moysidou, E
   Papagianni, A
   Stangou, M
AF Tourountzis, Theodoros
   Lioulios, Georgios
   Fylaktou, Asimina
   Moysidou, Eleni
   Papagianni, Aikaterini
   Stangou, Maria
TI Microbiome in Chronic Kidney Disease
SO LIFE-BASEL
LA English
DT Review
DE microbiome; microbiota; chronic kidney disease; dialysis;
   transplantation
ID P-CRESYL SULFATE; BOUND UREMIC TOXINS; INDOXYL SULFATE; GUT MICROBIOTA;
   ALTERED MICROBIOME; HEMODIALYSIS; TRANSPLANTATION; INFLAMMATION;
   ACTIVATION; CROSSTALK
AB The gut microbiome is a complex collection of microorganisms with discrete characteristics and activities. Its important role is not restricted to food digestion and metabolism, but extends to the evolution, activation and function of the immune system. Several factors, such as mode of birth, diet, medication, ageing and chronic inflammation, can modify the intestinal microbiota. Chronic kidney disease (CKD) seems to have a direct and unique effect, as increased urea levels result in alteration of the gut microbiome, leading to overproduction of its metabolites. Therefore, potentially noxious microbial uremic toxins, which have predominantly renal clearance, including p-cresyl sulfate, indoxyl sulfate and N-oxide of trimethylamine [Trimethylamine-N-Oxide (TMAO)], accumulate in human's body, and are responsible not only for the clinical implications of CKD, but also for the progression of renal failure itself. Certain changes in gut microbiome are observed in patients with end stage renal disease (ESRD), either when undergoing hemodialysis or after kidney transplantation. The purpose of this review is to summarize the changes of gut microbiome and the protein bound uremic toxins which are observed in CKD and in different kidney replacement strategies. In addition, we attempt to review the connection between microbiome, clinical implications and immune response in CKD.
C1 [Tourountzis, Theodoros; Lioulios, Georgios; Moysidou, Eleni; Papagianni, Aikaterini; Stangou, Maria] Aristotle Univ Thessaloniki, Hippokration Hosp, Sch Med, Dept Nephrol, Thessaloniki 54642, Greece.
   [Fylaktou, Asimina] Hippokrateion Hosp, Natl Peripheral Histocompatibil Ctr, Dept Immunol, Thessaloniki 54642, Greece.
C3 Aristotle University of Thessaloniki
RP Stangou, M (通讯作者)，Aristotle Univ Thessaloniki, Hippokration Hosp, Sch Med, Dept Nephrol, Thessaloniki 54642, Greece.
EM mstangou@auth.gr
OI Stangou, Maria/0000-0003-2496-9863; Moysidou, Eleni/0000-0002-6874-7173;
   Tourountzis, Theodoros/0000-0002-3935-8363
NR 86
TC 0
Z9 0
U1 2
U2 2
PU MDPI
PI BASEL
PA ST ALBAN-ANLAGE 66, CH-4052 BASEL, SWITZERLAND
EI 2075-1729
J9 LIFE-BASEL
JI Life-Basel
PD OCT
PY 2022
VL 12
IS 10
AR 1513
DI 10.3390/life12101513
PG 13
WC Biology; Microbiology
WE Science Citation Index Expanded (SCI-EXPANDED)
SC Life Sciences & Biomedicine - Other Topics; Microbiology
GA 5S3OM
UT WOS:000875103700001
PM 36294946
OA gold
DA 2023-02-20
ER

PT J
AU Zhu, H
   Yao, Y
AF Zhu, Han
   Yao, Ying
TI Gut microbiota and probiotics intervention: A new therapeutic target for
   management of chronic kidney disease
SO CHINESE SCIENCE BULLETIN-CHINESE
LA Chinese
DT Review
DE gut microbiota; probiotics; chronic kidney disease
ID TRIMETHYLAMINE-N-OXIDE; P-CRESYL SULFATE; INDOXYL SULFATE; INTESTINAL
   MICROBIOTA; RETENTION SOLUTE; SERUM-LEVELS; IN-VITRO; ALTERS; BACTERIA;
   OBESITY
AB Epidemiological investigation showed that the prevalence of chronic kidney disease (CKD) is 8%-16%. A multi-center survey in China also showed that the total prevalence of CKD in adults is 10.8%, which demonstrated that CKD has become a global public health problem. Failed timely and effective treatment of CKD leads to progressive deterioration, and eventual development of end-stage renal disease (ESRD), which requires long-term renal replacement therapy. ESRD is accompanied by several complications and poor long-term prognosis, imposing a heavy economic burden on individuals and society. Therefore, delaying the progression of CKD and reducing the occurrence of ESRD is an urgent issue and currently is a trending research topic for nephrologists.
   The intestinal tract can be compared to an "invisible" immune organ, capable of influencing nutrition, metabolism, physiology, and immune function in the host. Intestinal homeostasis refers to the dynamic balance between the host's mucosal barrier and intestinal microecology (including the intestinal microflora, nutritive and metabolic products, etc). The intestinal microflora is influenced by a multitude of factors such as an individual's external environment, lifestyle, eating habits, medicine intake and surgeries, etc. In recent years, gut microbiota have been considered to be involved in the occurrence and development of chronic kidney diseases (CKD). CKD is associated with impaired intestinal barrier function. Preliminary evidence indicates that toxic products generated by a dysbiotic gut microbiome and bacterial translocation may contribute to CKD progression and cardiovascular and cerebrovascular complications. The interplay between the accumulation of uremic toxins, inflammatory responses and metabolic disorders produces a vicious circle, as all three factors influence intestinal homeostasis and are crucial risk factors in the development of CKD. Therefore, it is imperative to find effective intervention measures to effectively regulate these three factors and improve intestinal homeostasis to prevent CKD progression. Probiotics, as a main intervention measure to regulate intestinal flora, may alleviate CKD progression by regulating intestinal homeostasis and reducing enteral uremic toxin. As the regulatory capacity of physiological processes by probiotics is strain specific, it is essential to choose appropriate probiotic strains according to their functional properties. Probiotics present as a new therapeutic target for management of chronic kidney disease. This review mainly summarizes the role of intestinal flora in CKD and the effect and mechanism of action of probiotics in CKD.
C1 [Zhu, Han; Yao, Ying] Huazhong Univ Sci & Technol, Tongji Med Coll, Tongji Hosp, Dept Nephrol, Wuhan 430030, Hubei, Peoples R China.
   [Yao, Ying] Huazhong Univ Sci & Technol, Tongji Med Coll, Tongji Hosp, Dept Nutr, Wuhan 430030, Hubei, Peoples R China.
C3 Huazhong University of Science & Technology; Huazhong University of
   Science & Technology
RP Yao, Y (通讯作者)，Huazhong Univ Sci & Technol, Tongji Med Coll, Tongji Hosp, Dept Nephrol, Wuhan 430030, Hubei, Peoples R China.; Yao, Y (通讯作者)，Huazhong Univ Sci & Technol, Tongji Med Coll, Tongji Hosp, Dept Nutr, Wuhan 430030, Hubei, Peoples R China.
EM yaoyingkk@126.com
NR 66
TC 1
Z9 4
U1 5
U2 14
PU SCIENCE PRESS
PI EPHRATA
PA 300 WEST CHESNUT ST, EPHRATA, PA 17522 USA
SN 0023-074X
EI 2095-9419
J9 CHIN SCI B-CHIN
JI Chin. Sci. Bull.-Chin.
PY 2019
VL 64
IS 3
BP 291
EP 297
DI 10.1360/N972018-00597
PG 7
WC Multidisciplinary Sciences
WE Emerging Sources Citation Index (ESCI)
SC Science & Technology - Other Topics
GA JM8DZ
UT WOS:000496440100006
OA Bronze
DA 2023-02-20
ER

PT J
AU Hobby, GP
   Karaduta, O
   Dusio, GF
   Singh, M
   Zybailov, BL
   Arthur, JM
AF Hobby, Gerren P.
   Karaduta, Oleg
   Dusio, Giuseppina F.
   Singh, Manisha
   Zybailov, Boris L.
   Arthur, John M.
TI Chronic kidney disease and the gut microbiome
SO AMERICAN JOURNAL OF PHYSIOLOGY-RENAL PHYSIOLOGY
LA English
DT Review
DE chronic kidney disease; disease progression; gastrointestinal tract;
   indoxyl sulfate; metaproteomics; microbiome
ID P-CRESYL SULFATE; CHAIN FATTY-ACIDS; INDOXYL SULFATE; BIFIDOBACTERIUM;
   EPIDEMIOLOGY; ASSOCIATION; METABOLITES; DIVERSITY; THERAPY; FAILURE
AB The gut microbiome is composed of a diverse population of bacteria that have beneficial and adverse effects on human health. The microbiome has recently gained attention and is increasingly noted to play a significant role in health and a number of disease states. Increasing urea concentration during chronic kidney disease (CKD) leads to alterations in the intestinal flora that can increase production of gut-derived toxins and alter the intestinal epithelial harrier. These changes can lead to an acceleration of the process of kidney injury. A number of strategies have been proposed to interrupt this pathway of injury in CKD. The purpose of this review is to summarize the role of the gut microbiome in CKD, tools used to study this microbial population, and attempts to alter its composition for therapeutic purposes.
C1 [Hobby, Gerren P.; Dusio, Giuseppina F.; Singh, Manisha; Arthur, John M.] Univ Arkansas Med Sci, Div Nephrol, Little Rock, AR 72211 USA.
   [Singh, Manisha; Arthur, John M.] Cent Arkansas Vet Hlth Syst, Little Rock, AR USA.
   [Karaduta, Oleg; Zybailov, Boris L.] Univ Arkansas Med Sci, Dept Biochem & Mol Biol, Little Rock, AR 72211 USA.
C3 University of Arkansas System; University of Arkansas Medical Sciences;
   US Department of Veterans Affairs; Veterans Health Administration (VHA);
   Central Arkansas Veterans Healthcare System; University of Arkansas
   System; University of Arkansas Medical Sciences
RP Arthur, JM (通讯作者)，Univ Arkansas Med Sci, Div Nephrol, Dept Med, 501 W Markham St,Slot 501, Little Rock, AR 72211 USA.
EM jmarthur@uams.edu
RI Singh, Manisha/HCJ-0070-2022; Singh, Manisha/F-2969-2018
OI Singh, Manisha/0000-0002-4640-8453; Singh, Manisha/0000-0002-6014-1337;
   Arthur, John/0000-0003-4342-4762
FU Department of Veterans Affairs; National Institute of Diabetes and
   Digestive and Kidney Diseases [1R01 DK-101034]; National Institute of
   General Medical Sciences Institutional Development Award Centers of
   Biomedical Research Excellence Grant [1-P20-GM-121293]
FX This work was supported by the Department of Veterans Affairs and
   National Institute of Diabetes and Digestive and Kidney Diseases Grant
   1R01 DK-101034 as well as National Institute of General Medical Sciences
   Institutional Development Award Centers of Biomedical Research
   Excellence Grant 1-P20-GM-121293.
NR 57
TC 76
Z9 82
U1 5
U2 28
PU AMER PHYSIOLOGICAL SOC
PI BETHESDA
PA 9650 ROCKVILLE PIKE, BETHESDA, MD 20814 USA
SN 1931-857X
EI 1522-1466
J9 AM J PHYSIOL-RENAL
JI Am. J. Physiol.-Renal Physiol.
PD JUN
PY 2019
VL 316
IS 6
BP F1211
EP F1217
DI 10.1152/ajprenal.00298.2018
PG 7
WC Physiology; Urology & Nephrology
WE Science Citation Index Expanded (SCI-EXPANDED)
SC Physiology; Urology & Nephrology
GA IC2RN
UT WOS:000470807500014
PM 30864840
OA Green Published
DA 2023-02-20
ER

PT J
AU Chao, GQ
   Zhang, S
AF Chao, Guanqun
   Zhang, Shuo
TI The characteristics of intestinal flora of IBS-D with different
   syndromes
SO IMMUNITY INFLAMMATION AND DISEASE
LA English
DT Article
DE diarrhea-predominant irritable bowel syndrome; intestinal flora;
   liver-depression and spleen-deficiency; spleen-kidney-yang deficiency
ID IRRITABLE-BOWEL-SYNDROME; VISCERAL HYPERSENSITIVITY;
   BIFIDOBACTERIUM-LONGUM; MICROBIOTA; SYMPTOMS
AB Objective: To study the distribution of fecal microbiota in diarrhea-predominant irritable bowel syndrome (IBS-D) patients of spleen-kidney-yang deficiency and liver depression and spleen deficiency, to make an objective foundation for dialectics of different type of IBS-D. And to provide the clinical doctors an experimental basis for medication by regulating dysbacteriosis.
   Methods: We collected feces from the control group, spleen-kidney-yang deficiency IBS-D group, and liver-depression and spleen-deficiency IBS-D group. After the extraction of fecal DNA, global DNA was isolated from every sample, and 16Sribosomal RNA was sequenced, and then we analyzed the results for bacteria such as Alpha diversity, community composition, LEfSe, and partial least squares discriminant analysis.
   Results: We compared the changes among the fecal bacteria in the intestine of the IBS-D patients and healthy controls and found the specificity of spleen-kidney-yang deficiency syndrome and liver-depression and spleen-deficiency syndrome. The control group has the highest flora diversity (control group > liver-depression and spleen-deficiency > spleen-kidney-yang deficiency group). The control group, spleen-kidney-yang deficiency group, and liver-depression and spleen-deficiency group are different in phylum (Actinobacteria, Fusobacteria), class (Actinobacteria, Fusobacteria), order (Enterobacteriales, Bifidobacteriales, Fusobacteriales), and family (Bifidobacteriaceae, Ruminococcaceae, Enterobacteriaceae, Acidaminococcaceae, Veillonellaceae, Fusobacteriaceae). Bifidobacteriaceae and Ruminococcaceae in the control group, Enterobacteriales, Fusobacteriales, Acidaminococcaceae, and Phascolarctobacterium in the spleen-kidney-yang deficiency group, and streptococcus are the specific bacteria in the liver-depression and spleen-deficiency group. Intestinal flora disturbance is closely related to IBS-D.
   Conclusions: There is a correlation between traditional Chinese medicine syndrome type and intestinal flora. The control group, the spleen-kidney-yang deficiency group, and the liver-depression and spleen-deficiency group have specific bacteria.
C1 [Chao, Guanqun] Zhejiang Univ, Sir Run Run Shaw Hosp, Dept Gen Practice, Hangzhou, Zhejiang, Peoples R China.
   [Zhang, Shuo] Zhejiang Chinese Med Univ, Affiliated Hosp 1, Dept Gastroenterol, Hangzhou, Zhejiang, Peoples R China.
C3 Zhejiang University; Zhejiang Chinese Medical University
RP Zhang, S (通讯作者)，Zhejiang Chinese Med Univ, Affiliated Hosp 1, Dept Gastroenterol, Hangzhou, Zhejiang, Peoples R China.
EM zhangshuotcm@163.com
FU National Natural Science Foundation of China [81973598, 81573760];
   Zhejiang Provincial Natural Science Foundation of China [LY16H030010];
   Medicine and Health Science and Technology Plan Projects in Zhejiang
   province [2017KY413]; Traditional Chinese Medicine Science and
   Technology Plan of Zhejiang Province [2017ZA089, 2016ZB071, 2015ZZ012,
   2014ZA030]; Medical Health Platform Plan Projects of Zhejiang Province
   [2015RCA020]
FX National Natural Science Foundation of China, Grant/Award Numbers:
   81973598, 81573760; Zhejiang Provincial Natural Science Foundation of
   China, Grant/Award Number: LY18H030001; Medicine and Health Science and
   Technology Plan Projects in Zhejiang province, Grant/Award Number:
   2017KY413; Traditional Chinese Medicine Science and Technology Plan of
   Zhejiang Province, Grant/Award Numbers: 2017ZA089, 2016ZB071, 2015ZZ012,
   2014ZA030; Medical Health Platform Plan Projects of Zhejiang Province,
   Grant/Award Number: 2015RCA020; Zhejiang Provincial Natural Science
   Foundation of China, Grant/Award Number: LY16H030010
NR 53
TC 4
Z9 8
U1 4
U2 19
PU WILEY
PI HOBOKEN
PA 111 RIVER ST, HOBOKEN 07030-5774, NJ USA
EI 2050-4527
J9 IMMUN INFLAMM DIS
JI IMMUN. INFLAMM. DIS.
PD DEC
PY 2020
VL 8
IS 4
BP 615
EP 628
DI 10.1002/iid3.348
EA SEP 2020
PG 14
WC Immunology
WE Science Citation Index Expanded (SCI-EXPANDED)
SC Immunology
GA OP1AQ
UT WOS:000569868200001
PM 32940426
OA gold, Green Published
DA 2023-02-20
ER

PT J
AU Caggiano, G
   Cosola, C
   Di Leo, V
   Gesualdo, M
   Gesualdo, L
AF Caggiano, Gianvito
   Cosola, Carmela
   Di Leo, Vincenzo
   Gesualdo, Marcantonio
   Gesualdo, Loreto
TI Microbiome modulation to correct uremic toxins and to preserve kidney
   functions
SO CURRENT OPINION IN NEPHROLOGY AND HYPERTENSION
LA English
DT Review
DE chronic kidney disease; drugs; fecal microbiome transplantation;
   functional nutrition; gut microbiome; gut-kidney axis; prebiotics;
   probiotics; smart bacteria; uremic toxins
ID GUT MICROBIOTA; FECAL MICROBIOTA; AKKERMANSIA-MUCINIPHILA; DISEASE;
   ALTERS; DIET; TRANSPLANTATION; INFLAMMATION; PROGRESSION; METFORMIN
AB Purpose of review
   The association between dysbiosis and CKD is well established. This review focuses on the current understanding of microbiome, in normal individuals and CKD patients, in order to hypothesize how to correct uremic toxins levels and preserve the renal function and reduce associated comorbidities. Here we discuss our current opinion on microbiome modulation in order to manage the CKD-associated dysbiosis.
   Recent findings
   Emerging evidence confirms the role of gut microbiome in the progression of CKD. In this scenario, the need is felt to set up multifaceted approaches for dysbiosis management. Among many strategies able to improve gut wellness, a crucial approach is represented by the functional nutrition. At the same time, drugbased treatments show significant results in microbiome modulation. Furthermore, we examine here the potentialities of fecal microbiome transplantation (FMT) in CKD, an approach currently applied in Clostridium difficile infection.
   Summary
   The gut microbiome plays a pivotal role in the pathophysiology of CKD. The vicious cycle triggered by kidney function decline leads to gut dysbiosis. Considering the gut microbiome as a therapeutic target in CKD, multiple approaches aimed at its modulation should be envisioned to preserve kidney function. Dietary interventions and pharmacological strategies are able to improve microbiome dysbiosis, oxidative stress and fibrosis. Additionally, FMT could represent a promising novel therapy in the management of CKD-associated dysbiosis.
C1 [Caggiano, Gianvito; Cosola, Carmela; Di Leo, Vincenzo; Gesualdo, Loreto] Univ Bari Aldo Moro, Dept Emergency & Organ Transplantat, Nephrol Dialysis & Transplantat Unit, Bari, Italy.
   [Gesualdo, Marcantonio] Univ Turin, AOU Citta Salute & Sci, Dept Med Sci, Div Gastroenterol, Turin, Italy.
C3 Universita degli Studi di Bari Aldo Moro; A.O.U. Citta della Salute e
   della Scienza di Torino; University of Turin
RP Gesualdo, L (通讯作者)，Univ Bari Aldo Moro, Dept Emergency & Organ Transplantat, Nephrol Dialysis & Transplantat Unit, Bari, Italy.
EM loreto.gesualdo@uniba.it
RI Gesualdo, Marcantonio/AAD-8143-2021; Gesualdo,
   Marcantonio/ABD-1207-2020; Di Leo, Vincenzo/AAP-1691-2021
OI Gesualdo, Marcantonio/0000-0003-4446-1768; Di Leo,
   Vincenzo/0000-0001-6130-1999; Caggiano, Gianvito/0000-0001-6203-0414
NR 77
TC 16
Z9 16
U1 1
U2 6
PU LIPPINCOTT WILLIAMS & WILKINS
PI PHILADELPHIA
PA TWO COMMERCE SQ, 2001 MARKET ST, PHILADELPHIA, PA 19103 USA
SN 1062-4821
EI 1473-6543
J9 CURR OPIN NEPHROL HY
JI Curr. Opin. Nephrol. Hypertens.
PD JAN
PY 2020
VL 29
IS 1
BP 49
EP 56
DI 10.1097/MNH.0000000000000565
PG 8
WC Urology & Nephrology; Peripheral Vascular Disease
WE Science Citation Index Expanded (SCI-EXPANDED)
SC Urology & Nephrology; Cardiovascular System & Cardiology
GA QI8ZF
UT WOS:000619275000007
PM 31725010
DA 2023-02-20
ER

PT J
AU Mehta, M
   Goldfarb, DS
   Nazzal, L
AF Mehta, Mansi
   Goldfarb, David S.
   Nazzal, Lama
TI The role of the microbiome in kidney stone formation
SO INTERNATIONAL JOURNAL OF SURGERY
LA English
DT Review
DE Microbiota; Nephrolithiasis; Urolithiasis
ID BACTERIUM OXALOBACTER-FORMIGENES; URINARY OXALATE EXCRETION; DEGRADING
   BACTERIA; COLONIZATION; GUT; PROBIOTICS; MODEL
AB Nephrolithiasis is a complex disease of worldwide prevalence that is influenced by both genetic and environmental factors. About 75% of kidney stones are predominantly composed of calcium oxalate and urinary oxalate is considered a crucial risk factor. Microorganisms may have a role in the pathogenesis and prevention of kidney stones and the involvement of the intestinal microbiome in this renal disease has been a recent area of interest. Oxalobacter formigenes is a gram negative bacteria that degrades oxalate in the gut decreasing urinary oxalate excretion. In this review, we examine the data studying the role of Oxalobacter formigenes in kidney stone disease in humans and animals, the effect of antibiotics on its colonization, and the potential role of probiotics and whole microbial communities as therapeutic interventions. (C) 2016 IJS Publishing Group Ltd. Published by Elsevier Ltd. All rights reserved.
C1 [Mehta, Mansi; Goldfarb, David S.; Nazzal, Lama] NYU, Sch Med, Div Nephrol, New York, NY USA.
   [Goldfarb, David S.] New York Harbor VA Healthcare Syst, New York, NY USA.
C3 New York University
RP Nazzal, L (通讯作者)，NYU, Sch Med, 550 First Ave, New York, NY 10016 USA.
EM lama.nazzal@nyumc.org
OI Goldfarb, David/0000-0002-9215-1273
FU Rare Kidney Stone Consortium [U54KD083908]; NIH Rare Diseases Clinical
   Research Network; NIH Office of Rare Diseases Research at the National
   Center for Advancing Translational Sciences; National Institute of
   Diabetes and Digestive and Kidney Disease
FX This work was also supported by the Rare Kidney Stone Consortium
   (U54KD083908), which is a part of the NIH Rare Diseases Clinical
   Research Network, supported through collaboration between the NIH Office
   of Rare Diseases Research at the National Center for Advancing
   Translational Sciences and National Institute of Diabetes and Digestive
   and Kidney Disease.
NR 32
TC 43
Z9 49
U1 1
U2 24
PU ELSEVIER
PI AMSTERDAM
PA RADARWEG 29, 1043 NX AMSTERDAM, NETHERLANDS
SN 1743-9191
EI 1743-9159
J9 INT J SURG
JI Int. J. Surg.
PD DEC
PY 2016
VL 36
BP 607
EP 612
DI 10.1016/j.ijsu.2016.11.024
PN D
PG 6
WC Surgery
WE Science Citation Index Expanded (SCI-EXPANDED)
SC Surgery
GA EO1LM
UT WOS:000396460000004
PM 27847292
OA Bronze, Green Accepted
DA 2023-02-20
ER

PT J
AU Gesualdo, L
   Di Leo, V
   Coppo, R
AF Gesualdo, Loreto
   Di Leo, Vincenzo
   Coppo, Rosanna
TI The mucosal immune system and IgA nephropathy
SO SEMINARS IN IMMUNOPATHOLOGY
LA English
DT Review
DE IgA nephropathy; Mucosal immunity; Gut-kidney axis; Tonsil-kidney axis;
   Microbiota; Diet
ID TOLL-LIKE RECEPTOR; DIETARY ANTIGENS; CONTROLLED-TRIAL; CELIAC-DISEASE;
   GUT MICROBIOME; KIDNEY AXIS; TONSILLECTOMY; CELLS; EXPRESSION; CHILDREN
AB The precise pathogenesis of immunoglobulin A nephropathy (IgAN) is still not clearly established but emerging evidence confirms a pivotal role for mucosal immunity. This review focuses on the key role of mucosa-associated lymphoid tissue (MALT) in promoting the onset of the disease, underlying the relationship among microbiota, genetic factors, food antigen, infections, and mucosal immune response. Finally, we evaluate potential therapies targeting microbes and mucosa hyperresponsiveness in IgAN patients.
C1 [Gesualdo, Loreto; Di Leo, Vincenzo] Univ Bari Aldo Moro, Dept Emergency & Organ Transplantat, Nephrol Dialysis & Transplantat Unit, Bari, Italy.
   [Coppo, Rosanna] Regina Margherita Hosp, Fdn Ric Molinette, Turin, Italy.
C3 Universita degli Studi di Bari Aldo Moro; A.O.U. Citta della Salute e
   della Scienza di Torino; AOU San Giovanni Battista-Molinette; Ospedale
   Infantile Regina Margherita
RP Gesualdo, L (通讯作者)，Univ Bari Aldo Moro, Dept Emergency & Organ Transplantat, Nephrol Dialysis & Transplantat Unit, Bari, Italy.
EM loreto.gesualdo@uniba.it
RI Di Leo, Vincenzo/AAP-1691-2021; Gesualdo, Loreto/K-7751-2016
OI Di Leo, Vincenzo/0000-0001-6130-1999; Gesualdo,
   Loreto/0000-0002-4861-0911
FU Universita degli Studi di Bari Aldo Moro within the CRUI-CARE Agreement
FX Open access funding provided by Universita degli Studi di Bari Aldo Moro
   within the CRUI-CARE Agreement.
NR 104
TC 13
Z9 14
U1 1
U2 15
PU SPRINGER HEIDELBERG
PI HEIDELBERG
PA TIERGARTENSTRASSE 17, D-69121 HEIDELBERG, GERMANY
SN 1863-2297
EI 1863-2300
J9 SEMIN IMMUNOPATHOL
JI Semin. Immunopathol.
PD OCT
PY 2021
VL 43
IS 5
SI SI
BP 657
EP 668
DI 10.1007/s00281-021-00871-y
EA OCT 2021
PG 12
WC Immunology; Pathology
WE Science Citation Index Expanded (SCI-EXPANDED)
SC Immunology; Pathology
GA WO6RH
UT WOS:000706606900001
PM 34642783
OA Green Published, hybrid
DA 2023-02-20
ER

PT J
AU Gradisteanu, GP
   Stoica, RA
   Petcu, L
   Picu, A
   Suceveanu, AP
   Salmen, T
   Stefan, DS
   Serafinceanu, C
   Chifiriuc, MC
   Stoian, AP
AF Gradisteanu, Gratiela P.
   Stoica, Roxana A.
   Petcu, Laura
   Picu, Ariana
   Suceveanu, Adrian P.
   Salmen, Teodor
   Stefan, Diana S.
   Serafinceanu, Cristian
   Chifiriuc, Mariana C.
   Stoian, Anca P.
TI Microbiota signatures in type-2 diabetic patients with chronic kidney
   disease - A Pilot Study
SO JOURNAL OF MIND AND MEDICAL SCIENCES
LA English
DT Article
DE type-2 diabetes; microbiota; microbiome; host-microbiome interactions;
   dysbiosis
ID GUT MICROBIOTA; OBESITY
AB The human microbiota is paramount for normal host physiology. Altered host-microbiome interactions are part of the pathogenesis of numerous common ailments. Currently, much emphasis is placed on the involvement of the microbiome in the pathogenesis of type-2 diabetes mellitus (T2DM), impaired glucose tolerance, and other metabolic disorders (i.e. obesity). Several studies found highly significant correlations of specific intestinal bacteria with T2DM. A better understanding of the role of the microbiome in diabetes and its complications might provide new insights in the development of new therapeutic principles.
   Our pilot study investigates the microbiota patterns in Romanian type-2 diabetic patients with diabetic kidney disease. Fecal samples were collected from type 2-diabetic patients and healthy controls and further used for bacterial DNA isolation. Using 16 rDNA qRT-PCR, we analyzed phyla abundance (Bacteroidetes, Firmicutes) as well as the relative abundance of specific bacterial groups (Lactobacillus sp., Enterobacteriaceae, Ruminococus sp., Prevotella sp., Faecalibacterium sp., Clostridium coccoides, Clostridium leptum). Our study also investigates the diabetic fungal microbiome for the first time. Furthermore, we report significant correlations between the treatment regimen and microbiota composition in diabetic nephropathy.
C1 [Gradisteanu, Gratiela P.; Chifiriuc, Mariana C.] Univ Bucharest ICUB, Res Inst, Bucharest, Romania.
   [Stoica, Roxana A.; Stefan, Diana S.; Serafinceanu, Cristian; Stoian, Anca P.] Carol Davila Univ Med & Pharm, 8 Eroii Sanitari St, Bucharest 050474, Romania.
   [Suceveanu, Adrian P.] Ovidius Univ, Fac Med, Univ St, Constanta 900470, Romania.
   [Petcu, Laura; Picu, Ariana; Salmen, Teodor; Stefan, Diana S.; Serafinceanu, Cristian] NC Paulescu Natl Inst Diabet Nutr & Metab Dis, 5-7 Ion Movila St, Bucharest, Romania.
C3 Carol Davila University of Medicine & Pharmacy; Ovidius University
RP Chifiriuc, MC (通讯作者)，Univ Bucharest ICUB, Res Inst, Bucharest, Romania.
EM carmen.chifiriuc@gmail.com
RI Stefan, Diana Simona/R-6148-2018; Pantea Stoian, Anca/H-5799-2017;
   Chifiriuc, Mariana Carmen/AFP-0825-2022; Gradisteanu,
   Gratiela/GYJ-6972-2022; Stefan, Diana Simona/O-5377-2019; SUCEVEANU,
   ADRIAN PAUL/AAG-8893-2019; Salmen, Teodor/ABG-2747-2021; Stoica, Roxana
   Adriana IA/I-6759-2018; Gradisteanu, Gratiela/AAE-1875-2019;
   Serafinceanu, Cristian/AAL-5411-2021
OI Pantea Stoian, Anca/0000-0003-0555-526X; Chifiriuc, Mariana
   Carmen/0000-0001-6098-1857; Stefan, Diana Simona/0000-0001-8518-650X;
   SALMEN, Teodor/0000-0003-4548-7441
NR 22
TC 14
Z9 15
U1 4
U2 14
PU VALPOSCHOLAR-VALPRAISO UNIV
PI BUCHAREST
PA STRADA DIONISE LUPU 37, BUCHAREST, 70183, ROMANIA
SN 2392-7674
J9 J MIND MED SCI
JI J. Mind Med. Sci.
PY 2019
VL 6
IS 1
BP 130
EP 136
AR 20
DI 10.22543/7674.61.P130136
PG 7
WC Medicine, General & Internal
WE Emerging Sources Citation Index (ESCI)
SC General & Internal Medicine
GA HV7ER
UT WOS:000466144800019
OA gold, Green Submitted
DA 2023-02-20
ER

PT J
AU Jovanovich, A
   Isakova, T
   Stubbs, J
AF Jovanovich, Anna
   Isakova, Tamara
   Stubbs, Jason
TI Microbiome and Cardiovascular Disease in CKD
SO CLINICAL JOURNAL OF THE AMERICAN SOCIETY OF NEPHROLOGY
LA English
DT Review
DE arteries; Atherosclerosis; Bacteria; Bacterial Translocation;
   Cardiovascular Diseases; Dysbiosis; Endotoxemia; Gastrointestinal
   Microbiome; Humans; Intestines; Microbiota; Renal Insufficiency;
   Chronic; risk factors; vascular calcification
ID CHRONIC KIDNEY-DISEASE; TRIMETHYLAMINE-N-OXIDE; PLASMA P-CRESOL;
   CHRONIC-RENAL-FAILURE; GUT MICROBIOTA; HEMODIALYSIS-PATIENTS; VASCULAR
   CALCIFICATION; INTESTINAL MICROBIOTA; INDOXYL SULFATE; ATHEROSCLEROSIS
AB Patients with CKD exhibit a disproportionate burden of cardiovascular mortality, which likely stems from the presence of unique, nontraditional risk factors that accompany deteriorating kidney function. Mounting evidence suggests that alterations to the intestinal microbiome in CKD may serve as one such risk factor. The human intestinal tract is home to >100 trillion micro-organisms made up of a collection of commensal, symbiotic, and pathogenic species. These species along with their local environment constitute the intestinal microbiome. Patients with CKD show intestinal dysbiosis, an alteration of the gut micro-organism composition and function. Recent evidence links byproducts of intestinal dysbiosis to vascular calcification, atherosclerosis formation, and adverse cardiovascular outcomes in CKD. CKD-associated intestinal dysbiosis may also be accompanied by defects in intestinal barrier function, which could further enhance the negative effects of pathogenic intestinal bacteria in the human host. Thus, intestinal dysbiosis, defective intestinal barrier function, and a reduced capacity for clearance by the kidney of absorbed bacterial byproducts may all potentiate the development of cardiovascular disease in CKD. This narrative review focuses on microbiome-mediated mechanisms associated with CKD that may promote atherosclerosis formation and cardiovascular disease. It includes (1) new data supporting the hypothesis that intestinal barrier dysfunction leads to bacterial translocation and endotoxemia that potentiate systemic inflammation, (2) information on the accumulation of dietary-derived bacterial byproducts that stimulate pathways promoting atheromatous changes in arteries and cardiovascular disease, and (3) potential interventions. Despite great scientific interest in and a rapidly growing body of literature on the relationship between the microbiome and cardiovascular disease in CKD, many important questions remain unanswered.
C1 [Jovanovich, Anna] Vet Affairs Eastern Colorado Hlth Care Syst, Renal Sect, Denver, CO USA.
   [Jovanovich, Anna] Univ Colorado, Div Renal Dis & Hypertens, Anschutz Med Campus, Aurora, CO USA.
   [Isakova, Tamara] Northwestern Univ, Dept Med, Div Nephrol & Hypertens, Feinberg Sch Med,Inst Publ Hlth & Med, Chicago, IL 60611 USA.
   [Isakova, Tamara] Northwestern Univ, Ctr Translat Metab & Hlth, Inst Publ Hlth & Med, Feinberg Sch Med, Chicago, IL 60611 USA.
   [Stubbs, Jason] Univ Kansas, Med Ctr, Dept Med, Jared Grantham Kidney Inst, Kansas City, KS 66103 USA.
C3 University of Colorado System; University of Colorado Anschutz Medical
   Campus; Northwestern University; Feinberg School of Medicine;
   Northwestern University; Feinberg School of Medicine; University of
   Kansas; University of Kansas Medical Center
RP Jovanovich, A (通讯作者)，Univ Colorado, Anschutz Med Campus,Mail Stop C281, Aurora, CO 80045 USA.
EM anna.jovanovich@ucdenver.edu
OI Stubbs, Jason/0000-0003-4580-5745
FU Veterans Administration grant [CDA 5IK2CX001030-03]; National Institutes
   of Health [R01DK110087]
FX The work reported in this study was supported by Veterans Administration
   grant CDA 5IK2CX001030-03 (to A.J.) and National Institutes of Health
   grant R01DK110087 (to T.I.).
NR 48
TC 30
Z9 30
U1 5
U2 28
PU AMER SOC NEPHROLOGY
PI WASHINGTON
PA 1725 I ST, NW STE 510, WASHINGTON, DC 20006 USA
SN 1555-9041
EI 1555-905X
J9 CLIN J AM SOC NEPHRO
JI Clin. J. Am. Soc. Nephrol.
PD OCT 8
PY 2018
VL 13
IS 10
BP 1598
EP 1604
DI 10.2215/CJN.12691117
PG 7
WC Urology & Nephrology
WE Science Citation Index Expanded (SCI-EXPANDED)
SC Urology & Nephrology
GA GW5LY
UT WOS:000446977600026
PM 29743160
OA Green Published, Bronze
DA 2023-02-20
ER

PT J
AU Suchodolski, JS
AF Suchodolski, Jan S.
TI Analysis of the gut microbiome in dogs and cats
SO VETERINARY CLINICAL PATHOLOGY
LA English
DT Review
DE cats; Clostridium hiranonis; dogs; Dysbiosis Index; fecal microbiota
   transplantation; metagenomics; microbiome
ID CLOSTRIDIUM-PERFRINGENS ENTEROTOXIN; HISTIOCYTIC ULCERATIVE-COLITIS;
   GENE-CENTRIC METAGENOMICS; FECAL MICROBIOTA; SMALL-INTESTINE; BILE-ACID;
   HEALTHY; CANINE; TRANSPLANTATION; INSUFFICIENCY
AB The gut microbiome is an important immune and metabolic organ. Intestinal bacteria produce various metabolites that influence the health of the intestine and other organ systems, including kidney, brain, and heart. Changes in the microbiome in diseased states are termed dysbiosis. The concept of dysbiosis is constantly evolving and includes changes in microbiome diversity and/or structure and functional changes (eg, altered production of bacterial metabolites). Molecular tools are now the standard for microbiome analysis. Sequencing of microbial genes provides information about the bacteria present and their functional potential but lacks standardization and analytical validation of methods and consistency in the reporting of results. This makes it difficult to compare results across studies or for individual clinical patients. The Dysbiosis Index (DI) is a validated quantitative PCR assay for canine fecal samples that measures the abundance of seven important bacterial taxa and summarizes the results as one single number. Reference intervals are established for dogs, and the DI can be used to assess the microbiome in clinical patients over time and in response to therapy (eg, fecal microbiota transplantation). In situ hybridization or immunohistochemistry allows the identification of mucosa-adherent and intracellular bacteria in animals with intestinal disease, especially granulomatous colitis. Future directions include the measurement of bacterial metabolites in feces or serum as markers for the appropriate function of the microbiome. This article summarizes different approaches to the analysis of gut microbiota and how they might be applicable to research studies and clinical practice in dogs and cats.
C1 [Suchodolski, Jan S.] Texas A&M Univ, Coll Vet Med & Biomed Sci, Dept Small Anim Clin Sci, Gastrointestinal Lab, 4474 TAMU, College Stn, TX 77843 USA.
C3 Texas A&M University System; Texas A&M University College Station
RP Suchodolski, JS (通讯作者)，Texas A&M Univ, Coll Vet Med & Biomed Sci, Dept Small Anim Clin Sci, Gastrointestinal Lab, 4474 TAMU, College Stn, TX 77843 USA.
EM jsuchodolski@cvm.tamu.edu
OI Suchodolski, Jan/0000-0002-2176-6932
NR 103
TC 8
Z9 8
U1 13
U2 40
PU WILEY
PI HOBOKEN
PA 111 RIVER ST, HOBOKEN 07030-5774, NJ USA
SN 0275-6382
EI 1939-165X
J9 VET CLIN PATH
JI Vet. Clin. Pathol.
PD FEB
PY 2022
VL 50
SU 1
BP 6
EP 17
DI 10.1111/vcp.13031
EA SEP 2021
PG 12
WC Veterinary Sciences
WE Science Citation Index Expanded (SCI-EXPANDED)
SC Veterinary Sciences
GA YZ7IS
UT WOS:000695032000001
PM 34514619
OA Green Published
DA 2023-02-20
ER

PT J
AU Mosterd, CM
   Kanbay, M
   van den Born, BJH
   van Raalte, DH
   Rampanelli, E
AF Mosterd, C. M.
   Kanbay, M.
   van den Born, B. J. H.
   van Raalte, D. H.
   Rampanelli, E.
TI Intestinal microbiota and diabetic kidney diseases: the Role of
   microbiota and derived metabolites inmodulation of renal inflammation
   and disease progression
SO BEST PRACTICE & RESEARCH CLINICAL ENDOCRINOLOGY & METABOLISM
LA English
DT Article
DE diabetic kidney disease; chronic kidney disease; microbiota;
   metabolites; inflammation
ID TRIMETHYLAMINE-N-OXIDE; CHAIN FATTY-ACIDS; P-CRESYL SULFATE; RECEPTOR 4
   EXPRESSION; BOUND UREMIC TOXINS; KAPPA-B ACTIVATION; REGULATORY T-CELLS;
   GUT MICROBIOTA; INDOXYL SULFATE; OXIDATIVE STRESS
AB Diabetic kidney disease (DKD) represents a growing public health burden and is the leading cause of end-stage kidney diseases. In recent years, host-gut microbiota interactions have emerged as an integral part for host homeostasis. In the context of nephropathies, mounting evidence supports a bidirectional microbiota-kidney crosstalk, which becomes particularly manifest during progressive kidney dysfunction. Indeed, in chronic kidney disease (CKD), the "healthy" microbiota structure is disrupted and intestinal microbes produce large quantities of uremic solutes responsible for renal damage; on the other hand, the uremic state, fueled by reduced renal clearance, causes shifts in microbial metabolism and composition, hence creating a vicious cycle in which dysbiosis and renal dysfunction are progressively worsened. In this review, we will summarize the evidence from clinical/experimental studies concerning the occurrence of gut dysbiosis in diabetic and non -diabetic CKD, discuss the functional consequences of dysbiosis for CKD progression and debate putative therapeutic interventions targeting the intestinal microbiome. (c) 2021 The Author(s). Published by Elsevier Ltd. This is an open access article under the CC BY license (http://creativecommons. org/licenses/by/4.0/).
C1 [Mosterd, C. M.] Amsterdam UMC, Locat VUmc, Amsterdam Cardiovasc Sci, Dept Internal & Vasc Med, Amsterdam, Netherlands.
   [Kanbay, M.] Koc Univ, Sch Med, Dept Med, Div Nephrol, Istanbul, Turkey.
   [van den Born, B. J. H.] Amsterdam UMC, Locat AMC, Dept Nephrol & Vasc Med, Amsterdam, Netherlands.
   [van Raalte, D. H.] Amsterdam UMC, Locat VUmc, Diabet Ctr, Dept Internal Med, Amsterdam, Netherlands.
   [Rampanelli, E.] Amsterdam UMC, Locat AMC, Amsterdam Gastroenterol Endocrinol Metab, Dept Expt Vasc Med,Amsterdam Cardiovasc Sci, Amsterdam, Netherlands.
C3 University of Amsterdam; Koc University; University of Amsterdam;
   University of Amsterdam; University of Amsterdam
RP Mosterd, CM (通讯作者)，Amsterdam UMC, Locat VUmc, Amsterdam Cardiovasc Sci, Dept Internal & Vasc Med, Amsterdam, Netherlands.; Rampanelli, E (通讯作者)，Amsterdam UMC, Locat AMC, Amsterdam Gastroenterol Endocrinol Metab, Dept Expt Vasc Med,Amsterdam Cardiovasc Sci, Amsterdam, Netherlands.
EM m.mosterd@amsterdamumc.nl; e.rampanelli@amsterdamumc.nl
RI Rampanelli, Elena/AAJ-9119-2020
OI Rampanelli, Elena/0000-0002-7742-0092; van Raalte,
   Daniel/0000-0003-2894-6124; van den Born, Bert-Jan H.
   (BJH)/0000-0003-0943-4393
FU Top Consortia for Knowledge and Innovation (TKI-PPP) grant
   (Health-Holland, 2020)
FX The writing of this review was funded by a Top Consortia for Knowledge
   and Innovation (TKI-PPP) grant (Health-Holland, 2020) awarded to
   E.Rampanelli.
NR 220
TC 21
Z9 21
U1 10
U2 26
PU ELSEVIER SCI LTD
PI OXFORD
PA THE BOULEVARD, LANGFORD LANE, KIDLINGTON, OXFORD OX5 1GB, OXON, ENGLAND
SN 1521-690X
EI 1532-1908
J9 BEST PRACT RES CL EN
JI Best Pract. Res. Clin. Endoc. Metab.
PD MAY
PY 2021
VL 35
IS 3
AR 101484
DI 10.1016/j.beem.2021.101484
EA JUN 2021
PG 23
WC Endocrinology & Metabolism
WE Science Citation Index Expanded (SCI-EXPANDED)
SC Endocrinology & Metabolism
GA SR7TY
UT WOS:000661250400007
PM 33546983
OA hybrid, Green Published
DA 2023-02-20
ER

PT J
AU Zhao, J
   Zhang, QL
   Shen, JH
   Wang, K
   Liu, J
AF Zhao, Jing
   Zhang, Qing-li
   Shen, Jian-hua
   Wang, Kai
   Liu, Jia
TI Magnesium lithospermate B improves the gut microbiome and bile acid
   metabolic profiles in a mouse model of diabetic nephropathy
SO ACTA PHARMACOLOGICA SINICA
LA English
DT Article
DE magnesium lithospermate B; diabetic nephropathy; intestinal microbiota;
   bile acid
ID INTESTINAL MICROBIOTA; KIDNEY-DISEASE; RATS; OBESITY; ALTERS
AB Magnesium lithospermate B (MLB) is a new drug marketed in China to treat angina, but its low oral bioavailability limits its clinical application to the intravenous route. Paradoxically, orally administered low-dose MLB was found to alleviate kidney injury in diabetic nephropathy (DN) rats, but its mechanism of action remains unknown. In recent years, the kidney-gut axis has been suspected to be involved in kidney damage pathogenesis, potentially representing a non-classical pathway for pharmacologic intervention. To ascertain whether MLB targets the kidney-gut axis, streptozotocin (STZ)-treated mice were prepared as a mouse model of DN. The STZ mice were treated with MLB (50 mg kg(-1) d(-1), p.o.) for 8 weeks. Twenty-four-hour urinary albumin was detected to mirror kidney function. At week 4, 6, 8, feces were collected; bile acids (BAs) were quantified to examine the alterations in the BA metabolic profiles, and bacterial 16S rRNA gene fragments were sequenced to identify alterations in gut microbial composition. In STZ mice, 24-h urinary albumin levels and total fecal BAs, especially cholic acids (CAs) and deoxycholic acids (DCAs) were greatly increased, and the gut microbiome was dramatically shifted compared with control mice. Oral administration of MLB significantly decreased 24-h urinary albumin levels and total BAs, CAs and DCAs, and reversed CA: TCA (taurocholic acid) and DCA: CA ratios. It also changed the microbiome composition in STZ mice based on operational units. Thus the therapeutic effect of MLB on kidney injury might be attributed (at least partially) to its ability to modulate the disordered gut microbiome and BA metabolism.
C1 [Zhao, Jing; Shen, Jian-hua] Univ Chinese Acad Sci, Beijing 100049, Peoples R China.
   [Zhao, Jing; Shen, Jian-hua; Wang, Kai] Chinese Acad Sci, SIMM, State Key Lab Drug Res, Shanghai 201203, Peoples R China.
   [Zhao, Jing; Zhang, Qing-li; Shen, Jian-hua; Liu, Jia] Chinese Acad Sci, SIMM, Shanghai 201203, Peoples R China.
C3 Chinese Academy of Sciences; University of Chinese Academy of Sciences,
   CAS; Chinese Academy of Sciences; Chinese Academy of Sciences
RP Wang, K (通讯作者)，Chinese Acad Sci, SIMM, State Key Lab Drug Res, Shanghai 201203, Peoples R China.; Liu, J (通讯作者)，Chinese Acad Sci, SIMM, Shanghai 201203, Peoples R China.
EM kwang@simm.ac.cn; jia.liu@simm.ac.cn
FU Youth Innovation Promotion Association CAS; State Key Laboratory of Drug
   Research [SIMM1403ZZ-03]; Strategic Priority Research Program of the
   Chinese Academy of Sciences [XDA12050306]; National Natural Science
   Foundation of China [81673302]
FX This work was supported by grants from the Youth Innovation Promotion
   Association CAS, the State Key Laboratory of Drug Research
   (SIMM1403ZZ-03), the Strategic Priority Research Program of the Chinese
   Academy of Sciences (No. XDA12050306), and the National Natural Science
   Foundation of China (81673302).
NR 50
TC 21
Z9 22
U1 5
U2 23
PU NATURE PUBL GROUP
PI LONDON
PA MACMILLAN BUILDING, 4 CRINAN ST, LONDON N1 9XW, ENGLAND
SN 1671-4083
EI 1745-7254
J9 ACTA PHARMACOL SIN
JI Acta Pharmacol. Sin.
PD APR
PY 2019
VL 40
IS 4
BP 507
EP 513
DI 10.1038/s41401-018-0029-3
PG 7
WC Chemistry, Multidisciplinary; Pharmacology & Pharmacy
WE Science Citation Index Expanded (SCI-EXPANDED)
SC Chemistry; Pharmacology & Pharmacy
GA HR0YI
UT WOS:000462854600010
PM 29941869
OA Bronze, Green Published
DA 2023-02-20
ER

PT B
AU Borges, NA
   Mafra, D
AF Borges, Natalia Alvarenga
   Mafra, Denise
BA Faintuch, J
   Faintuch, S
BF Faintuch, J
   Faintuch, S
TI The Gut Microbiome in Chronic Kidney Disease
SO MICROBIOME AND METABOLOME IN DIAGNOSIS, THERAPY, AND OTHER STRATEGIC
   APPLICATIONS
LA English
DT Article; Book Chapter
ID P-CRESOL; UREMIC TOXINS; INTESTINAL MICROBIOTA; HEMODIALYSIS-PATIENTS;
   SYNBIOTIC TREATMENT; RENAL-FAILURE; DIETARY FIBER; INFLAMMATION;
   EXERCISE; SUPPLEMENTATION
C1 [Borges, Natalia Alvarenga; Mafra, Denise] Fluminense Fed Univ UFF, Grad Program Cardiovasc Sci, Niteroi, RJ, Brazil.
   [Borges, Natalia Alvarenga] Unidade Pesquisa Clin, Niteroi, RJ, Brazil.
   [Mafra, Denise] Fluminense Fed Univ UFF, Grad Program Med Sci, Niteroi, RJ, Brazil.
C3 Universidade Federal Fluminense; Universidade Federal Fluminense
RP Borges, NA (通讯作者)，Fluminense Fed Univ UFF, Grad Program Cardiovasc Sci, Niteroi, RJ, Brazil.; Borges, NA (通讯作者)，Unidade Pesquisa Clin, Niteroi, RJ, Brazil.
NR 50
TC 2
Z9 2
U1 1
U2 3
PU ACADEMIC PRESS LTD-ELSEVIER SCIENCE LTD
PI LONDON
PA 125 LONDON WALL, LONDON EC2Y 5AS, ENGLAND
BN 978-0-12-815250-8; 978-0-12-815249-2
PY 2019
BP 349
EP 356
DI 10.1016/B978-0-12-815249-2.00036-1
PG 8
WC Medicine, Research & Experimental; Microbiology
WE Book Citation Index– Science (BKCI-S)
SC Research & Experimental Medicine; Microbiology
GA BP6PE
UT WOS:000560254100037
DA 2023-02-20
ER

PT J
AU Luo, LM
   Luo, JL
   Cai, YT
   Fu, ML
   Li, WH
   Shi, LL
   Liu, JR
   Dong, RL
   Xu, XZ
   Tu, L
   Yang, Y
AF Luo, Liman
   Luo, Jinlan
   Cai, Yueting
   Fu, Menglu
   Li, Wenhua
   Shi, Lili
   Liu, Jingrui
   Dong, Ruolan
   Xu, Xizhen
   Tu, Ling
   Yang, Yan
TI Inulin-type fructans change the gut microbiota and prevent the
   development of diabetic nephropathy
SO PHARMACOLOGICAL RESEARCH
LA English
DT Article
DE Diabetic nephropathy; Dietary fiber; Inulin-type fructans; Gut
   microbiota; Short-chain fatty acids; Acetate
ID PYRUVATE-KINASE M2; CHAIN FATTY-ACIDS; OXYGEN SPECIES CONTRIBUTES;
   INHIBITION; PROGRESSION; OBESITY
AB Diabetic nephropathy (DN) is the most common cause of end-stage renal disease, and few treatment options that prevent the progressive loss of renal function are available. Studies have shown that dietary fiber intake improves kidney diseases and metabolism-related diseases, most likely through short-chain fatty acids (SCFAs). The present study aimed to examine the protective effects of inulin-type fructans (ITFs) on DN through 16 S rRNA gene sequencing, gas chromatography - mass spectrometry (GCMS) analysis and fecal microbiota transplantation (FMT). The results showed that ITFs supplementation protected against kidney damage in db/db mice and regulated the composition of the gut microbiota. Antibiotic treatment and FMT experiments further demonstrated a key role of the gut microbiota in mediating the beneficial effects of ITFs. The ITFs treatment-induced changes in the gut microbiota led to an enrichment of SCFA-producing bacteria, especially the genera Akker-mansia and Candidatus Saccharimonas, which increased the fecal and serum acetate concentrations. Subsequently, acetate supplementation improved glomerular damage and renal fibrosis by attenuating mitochondrial dysfunction and reducing toxic glucose metabolite levels. In conclusion, ITFs play a renoprotective role by modulating the gut microbiota and increasing acetate production. Furthermore, acetate mediates renal protection by regulating glucose metabolism, decreasing glycotoxic product levels and improving mitochondrial function.
C1 [Luo, Liman; Luo, Jinlan; Fu, Menglu; Li, Wenhua; Shi, Lili; Tu, Ling] Huazhong Univ Sci & Technol, Tongji Hosp, Tongji Med Coll, Dept Geriatr Med, Wuhan 430030, Peoples R China.
   [Cai, Yueting; Liu, Jingrui; Xu, Xizhen] Huazhong Univ Sci & Technol, Tongji Hosp, Tongji Med Coll, Div Cardiol, Wuhan 430030, Peoples R China.
   [Luo, Liman; Cai, Yueting; Liu, Jingrui; Xu, Xizhen; Yang, Yan] Huazhong Univ Sci & Technol, Tongji Hosp, Tongji Med Coll, Dept Internal Med, Wuhan 430030, Peoples R China.
   [Dong, Ruolan] Huazhong Univ Sci & Technol, Tongji Hosp, Inst Integrated Tradit Chinese & Western Med, Tongji Med Coll, Wuhan 430030, Peoples R China.
   [Luo, Liman; Yang, Yan] Huazhong Univ Sci & Technol, Tongji Hosp, Tongji Med Coll, Div Endocrinol, Wuhan 430030, Peoples R China.
   [Luo, Liman; Xu, Xizhen; Tu, Ling] Hubei Key Lab Genet & Mol Mech Cardiol Disorders, Wuhan 430030, Peoples R China.
C3 Huazhong University of Science & Technology; Huazhong University of
   Science & Technology; Huazhong University of Science & Technology;
   Huazhong University of Science & Technology; Huazhong University of
   Science & Technology
RP Tu, L (通讯作者)，Huazhong Univ Sci & Technol, Tongji Hosp, Tongji Med Coll, Dept Geriatr Med, Wuhan 430030, Peoples R China.; Yang, Y (通讯作者)，Huazhong Univ Sci & Technol, Tongji Hosp, Tongji Med Coll, Dept Internal Med, Wuhan 430030, Peoples R China.; Yang, Y (通讯作者)，Huazhong Univ Sci & Technol, Tongji Hosp, Tongji Med Coll, Div Endocrinol, Wuhan 430030, Peoples R China.
EM lingtu@tjh.tjmu.edu.cn; 763395987@qq.com
RI fu, meng/GZG-3120-2022
FU National Youth Science Foundation of China [81900762]; National Key
   Research and Develop-ment Program of China [2020YFC2008905]
FX Funding This work was supported by National Youth Science Foundation of
   China (Grant No. 81900762) ; the National Key Research and Develop-ment
   Program of China (Grant No. 2020YFC2008905) .
NR 63
TC 2
Z9 2
U1 26
U2 26
PU ACADEMIC PRESS LTD- ELSEVIER SCIENCE LTD
PI LONDON
PA 24-28 OVAL RD, LONDON NW1 7DX, ENGLAND
SN 1043-6618
EI 1096-1186
J9 PHARMACOL RES
JI Pharmacol. Res.
PD SEP
PY 2022
VL 183
AR 106367
DI 10.1016/j.phrs.2022.106367
EA JUL 2022
PG 13
WC Pharmacology & Pharmacy
WE Science Citation Index Expanded (SCI-EXPANDED)
SC Pharmacology & Pharmacy
GA 3X2ZT
UT WOS:000842911100003
PM 35882293
DA 2023-02-20
ER

PT J
AU Xu, YY
   Kong, XM
   Zhu, YN
   Xu, JY
   Mao, HY
   Li, JR
   Zhang, JH
   Zhu, XD
AF Xu, Yaya
   Kong, Xiangmei
   Zhu, Yueniu
   Xu, Jiayue
   Mao, Haoyun
   Li, Jiru
   Zhang, Jianhua
   Zhu, Xiaodong
TI Contribution of gut microbiota toward renal function in sepsis
SO FRONTIERS IN MICROBIOLOGY
LA English
DT Review
DE intestinal microbiology; augmented renal clearance; gut-kidney
   crosstalk; sepsis; gut micro flora
ID ACUTE KIDNEY INJURY; CRITICALLY-ILL PATIENTS; SEPTIC PATIENTS;
   SODIUM-BUTYRATE; BLOOD-FLOW; BRAIN AXIS; CLEARANCE; DISEASE; PROTEIN;
   ACTIVATION
AB Sepsis most often involves the kidney and is one of the most common causes of acute kidney injury. The prevalence of septic acute kidney injury has increased significantly in recent years. The gut microbiota plays an important role in sepsis. It interacts with the kidney in a complex and multifactorial process, which is not fully understood. Sepsis may lead to gut microbiota alteration, orchestrate gut mucosal injury, and cause gut barrier failure, which further alters the host immunological and metabolic homeostasis. The pattern of gut microbiota alteration also varies with sepsis progression. Changes in intestinal microecology have double-edged effects on renal function, which also affects intestinal homeostasis. This review aimed to clarify the interaction between gut microbiota and renal function during the onset and progression of sepsis. The mechanism of gut-kidney crosstalk may provide potential insights for the development of novel therapeutic strategies for sepsis.
C1 [Xu, Yaya; Kong, Xiangmei; Zhu, Yueniu; Xu, Jiayue; Mao, Haoyun; Li, Jiru; Zhu, Xiaodong] Shanghai Jiao Tong Univ, Xinhua Hosp, Dept Pediat Crit Care Med, Affiliated Med Sch, Shanghai, Peoples R China.
   [Zhang, Jianhua] Shanghai Jiao Tong Univ, Xinhua Hosp, Dept Pediat Resp, Affiliated Med Sch, Shanghai, Peoples R China.
C3 Shanghai Jiao Tong University; Shanghai Jiao Tong University
RP Zhu, XD (通讯作者)，Shanghai Jiao Tong Univ, Xinhua Hosp, Dept Pediat Crit Care Med, Affiliated Med Sch, Shanghai, Peoples R China.; Zhang, JH (通讯作者)，Shanghai Jiao Tong Univ, Xinhua Hosp, Dept Pediat Resp, Affiliated Med Sch, Shanghai, Peoples R China.
EM zjh12195@126.com; xinhuaxiaodong@126.com
OI Xu, yaya/0000-0003-4193-6035
NR 116
TC 0
Z9 0
U1 10
U2 10
PU FRONTIERS MEDIA SA
PI LAUSANNE
PA AVENUE DU TRIBUNAL FEDERAL 34, LAUSANNE, CH-1015, SWITZERLAND
EI 1664-302X
J9 FRONT MICROBIOL
JI Front. Microbiol.
PD SEP 6
PY 2022
VL 13
AR 985283
DI 10.3389/fmicb.2022.985283
PG 13
WC Microbiology
WE Science Citation Index Expanded (SCI-EXPANDED)
SC Microbiology
GA 4X2PB
UT WOS:000860688500001
PM 36147845
OA Green Published, gold
DA 2023-02-20
ER

PT J
AU Lu, CC
   Ma, KL
   Ruan, XZ
   Liu, BC
AF Lu, Chen Chen
   Ma, Kun Ling
   Ruan, Xiong Zhong
   Liu, Bi Cheng
TI Intestinal dysbiosis activates renal renin-angiotensin system
   contributing to incipient diabetic nephropathy
SO INTERNATIONAL JOURNAL OF MEDICAL SCIENCES
LA English
DT Review
DE Gut microbiota; diabetic nephropathy; renin-angiotensin system
ID CHAIN FATTY-ACIDS; FECAL MICROBIOTA TRANSPLANTATION; CONVERTING-ENZYME;
   GUT MICROBIOTA; GLOMERULAR HYPERFILTRATION; ACE2; HYPERTENSION;
   RECEPTOR; MICE; INHIBITION
AB Considerable interest nowadays has focused on gut microbiota owing to their pleiotropic roles in human health and diseases. This intestinal community can arouse a variety of activities in the host and function as "a microbial organ" by generating bioactive metabolites and participating in a series of metabolism-dependent pathways. Alternations in the composition of gut microbiota, referred to as intestinal dysbiosis, are reportedly associated with several diseases, especially diabetes mellitus and its complications. Here we focus on the relationship between gut microbiota and diabetic nephropathy (DN), as the latter is one of the major causes of chronic kidney diseases. The activation of renin angiotensin system (RAS) is a critical factor to the onset of DN, and emerging data has demonstrated a provoking and mediating role of gut microbiota for this system in the context of metabolic diseases. The purpose of the current review is to highlight some research updates about the underlying interplay between gut microbiota, their metabolites, and the development and progression of DN, along with exploring innovative approaches to targeting this intestinal community as a therapeutic perspective in clinical management of DN patients.
C1 [Lu, Chen Chen; Ma, Kun Ling; Liu, Bi Cheng] Southeast Univ, Inst Nephrol, Sch Med, Zhong Da Hosp, 87 Ding Jia Qiao Rd, Nanjing 210009, Jiangsu, Peoples R China.
   [Ruan, Xiong Zhong] UCL, Med Sch, Ctr Nephrol, Royal Free Campus, London, England.
C3 Southeast University - China; University of London; University College
   London
RP Ma, KL (通讯作者)，Southeast Univ, Inst Nephrol, Sch Med, Zhong Da Hosp, 87 Ding Jia Qiao Rd, Nanjing 210009, Jiangsu, Peoples R China.
EM klma05@163.com
RI Ruan, Xiong Zhong/GZA-5963-2022
OI Ruan, Xiong Zhong/0000-0001-5199-4971
FU National Natural Science Foundation of China [81470957]; Natural Science
   Foundation of Jiangsu Province [BK20141343]; Jiangsu Province Six Talent
   Peaks Project [2015-WSN-002]; Project for Jiangsu Provincial Medical
   Talent [ZDRCA2016077]; Fundamental Research Funds for the Central
   Universities [KYCX17-0169, KYZZ15-0061]; Jiangsu Province Ordinary
   University Graduate Research Innovation Project [SJZZ16-004]; Clinical
   Medical Science Technology Special Project of Jiangsu Province
   [BL2014080]
FX This work was supported by the National Natural Science Foundation of
   China (grant 81470957), the Natural Science Foundation of Jiangsu
   Province (BK20141343), the Jiangsu Province Six Talent Peaks Project
   (2015-WSN-002), the Project for Jiangsu Provincial Medical Talent
   (ZDRCA2016077), the Fundamental Research Funds for the Central
   Universities (KYCX17-0169, KYZZ15-0061), the Jiangsu Province Ordinary
   University Graduate Research Innovation Project (SJZZ16-004), and the
   Clinical Medical Science Technology Special Project of Jiangsu Province
   (BL2014080).
NR 72
TC 28
Z9 32
U1 4
U2 22
PU IVYSPRING INT PUBL
PI LAKE HAVEN
PA PO BOX 4546, LAKE HAVEN, NSW 2263, AUSTRALIA
SN 1449-1907
J9 INT J MED SCI
JI Int. J. Med. Sci.
PY 2018
VL 15
IS 8
BP 816
EP 822
DI 10.7150/ijms.25543
PG 7
WC Medicine, General & Internal
WE Science Citation Index Expanded (SCI-EXPANDED)
SC General & Internal Medicine
GA GH3EY
UT WOS:000433286500010
PM 30008592
OA Green Submitted, Green Published, gold
DA 2023-02-20
ER

PT J
AU Miller, AW
   Penniston, KL
   Fitzpatrick, K
   Agudelo, J
   Tasian, G
   Lange, D
AF Miller, Aaron W.
   Penniston, Kristina L.
   Fitzpatrick, Kate
   Agudelo, Jose
   Tasian, Gregory
   Lange, Dirk
TI Mechanisms of the intestinal and urinary microbiome in kidney stone
   disease
SO NATURE REVIEWS UROLOGY
LA English
DT Review
ID CHAIN FATTY-ACIDS; GUT MICROBIOTA; CALCIUM-OXALATE;
   OXALOBACTER-FORMIGENES; ANTIBIOTIC EXPOSURE; COA DECARBOXYLASE;
   BACTERIA; METABOLISM; HEALTH; ACTIVATION
AB Kidney stone disease affects similar to 10% of the global population and the incidence continues to rise owing to the associated global increase in the incidence of medical conditions associated with kidney stone disease including, for example, those comprising the metabolic syndrome. Considering that the intestinal microbiome has a substantial influence on host metabolism, that evidence has suggested that the intestinal microbiome might have a role in maintaining oxalate homeostasis and kidney stone disease is unsurprising. In addition, the discovery that urine is not sterile but, like other sites of the human body, harbours commensal bacterial species that collectively form a urinary microbiome, is an additional factor that might influence the induction of crystal formation and stone growth directly in the kidney. Collectively, the microbiomes of the host could influence kidney stone disease at multiple levels, including intestinal oxalate absorption and direct crystal formation in the kidneys.
C1 [Miller, Aaron W.; Agudelo, Jose] Cleveland Clin, Glickman Urol & Kidney Inst, Cleveland, OH USA.
   [Miller, Aaron W.] Cleveland Clin, Dept Cardiovasc & Metab Sci, Cleveland, OH USA.
   [Penniston, Kristina L.] Univ Wisconsin, Dept Urol, Sch Med & Publ Hlth, Madison, WI USA.
   [Fitzpatrick, Kate; Tasian, Gregory] Childrens Hosp Philadelphia, Div Urol, Philadelphia, PA USA.
   [Lange, Dirk] Univ British Columbia, Stone Ctr, Vancouver Gen Hosp, Dept Urol Sci, Vancouver, BC, Canada.
C3 Cleveland Clinic Foundation; Cleveland Clinic Foundation; University of
   Wisconsin System; University of Wisconsin Madison; University of
   Pennsylvania; Pennsylvania Medicine; Childrens Hospital of Philadelphia;
   University of British Columbia
RP Lange, D (通讯作者)，Univ British Columbia, Stone Ctr, Vancouver Gen Hosp, Dept Urol Sci, Vancouver, BC, Canada.
EM dirk.lange@ubc.ca
RI Agudelo, Jose/HCH-3751-2022
OI Agudelo, Jose/0000-0001-9447-4087; Penniston,
   Kristina/0000-0001-6427-018X
NR 165
TC 1
Z9 1
U1 4
U2 4
PU NATURE PORTFOLIO
PI BERLIN
PA HEIDELBERGER PLATZ 3, BERLIN, 14197, GERMANY
SN 1759-4812
EI 1759-4820
J9 NAT REV UROL
JI Nat. Rev. Urol.
PD DEC
PY 2022
VL 19
IS 12
BP 695
EP 707
DI 10.1038/s41585-022-00647-5
EA SEP 2022
PG 13
WC Urology & Nephrology
WE Science Citation Index Expanded (SCI-EXPANDED)
SC Urology & Nephrology
GA 6U6DA
UT WOS:000857922200001
PM 36127409
DA 2023-02-20
ER

PT J
AU Markowski, MC
   Boorjian, SA
   Burton, JP
   Hahn, NM
   Ingersoll, MA
   Vareki, SM
   Pal, SK
   Sfanos, KS
AF Markowski, Mark C.
   Boorjian, Stephen A.
   Burton, Jeremy P.
   Hahn, Noah M.
   Ingersoll, Molly A.
   Vareki, Saman Maleki
   Pal, Sumanta K.
   Sfanos, Karen S.
TI The Microbiome and Genitourinary Cancer: A Collaborative Review
SO EUROPEAN UROLOGY
LA English
DT Review
DE Microbiome; Prostate cancer; Bladder cancer; Kidney cancer;
   Immunotherapy
ID LACTOBACILLUS-CASEI PREPARATION; HELP PREVENT RECURRENCE; TRANSURETHRAL
   RESECTION; RISK-FACTORS; BACTERIA; CHEMOTHERAPY; FIBRONECTIN; URINE;
   EPIDEMIOLOGY; DIVERSITY
AB Context: The recent discovery of the existence of a human genitourinary microbiome has led to the investigation of its role in mediating the pathogenesis of genitourinary malignancies, including bladder, kidney, and prostate cancers. Furthermore, although it is largely recognized that members of the gastrointestinal microbiota are actively involved in drug metabolism, new studies demonstrate additional roles and the potential necessity of the gastrointestinal microbiota in dictating cancer treatment response.
   Objective: To summarize the current evidence of a mechanistic role for the genitourinary and gastrointestinal microbiome in genitourinary cancer initiation and treatment response.
   Evidence acquisition: We conducted a literature search up to October 2018. Search terms included microbiome, microbiota, urinary microbiome, bladder cancer, urothelial carcinoma, renal cell carcinoma, kidney cancer, testicular cancer, and prostate cancer.
   Evidence synthesis: There is preliminary evidence to implicate the members of the genitourinary microbiota as causative factors or cofactors in genitourinary malignancy. Likewise, the current evidence for gastrointestinal microbes in dictating cancer treatment response is mainly correlative; however, we provide examples where therapeutic agents used for the treatment of genitourinary cancers are affected by the human-associated microbiota, or vice versa. Clinical trials, such as fecal microbiota transplant to increase the efficacy of immunotherapy, are currently underway.
   Conclusions: The role of the microbiome in genitourinary cancer is an emerging field that merits further studies. Translating microbiome research into clinical action will require incorporation of microbiome surveillance into ongoing and future clinical trials as well as expansion of studies to include metagenomic sequencing and metabolomics.
   Patient summary: This review covers recent evidence that microbial populations that reside in the genitourinary tract-and were previously not known to exist-may influence the development of genitourinary malignancies including bladder, kidney, and prostate cancers. Furthermore, microbial populations that exist at sites outside of the genitourinary tract, such as those that reside in our gut, may influence cancer development and/or treatment response. (C) 2019 European Association of Urology. Published by Elsevier B.V. All rights reserved.
C1 [Markowski, Mark C.; Hahn, Noah M.; Sfanos, Karen S.] Sidney Kimmel Comprehens Canc Ctr, Dept Oncol, Baltimore, MD USA.
   [Boorjian, Stephen A.] Mayo Clin, Dept Urol, Rochester, MN USA.
   [Burton, Jeremy P.] Univ Western Ontario, Div Urol, Dept Surg, London, ON, Canada.
   [Hahn, Noah M.; Sfanos, Karen S.] Johns Hopkins Univ, Sch Med, James Buchanan Brady Urol Inst, Dept Urol, Baltimore, MD 21287 USA.
   [Ingersoll, Molly A.] Inst Pasteur, Dept Immunol, Paris, France.
   [Ingersoll, Molly A.] INSERM, U1223, Paris, France.
   [Vareki, Saman Maleki] Lawson Hlth Res Inst, Canc Res Lab Program, London, ON, Canada.
   [Vareki, Saman Maleki] Univ Western Ontario, Div Expt Oncol, Dept Oncol, London, ON, Canada.
   [Pal, Sumanta K.] City Hope Comprehens Canc Ctr, Dept Med Oncol & Therapeut Res, Duarte, CA USA.
   [Sfanos, Karen S.] Johns Hopkins Univ, Sch Med, Dept Pathol, 1550 Orleans St,CRB 2 Rm 143, Baltimore, MD 21287 USA.
C3 Johns Hopkins University; Johns Hopkins Medicine; Mayo Clinic; Western
   University (University of Western Ontario); Johns Hopkins University;
   UDICE-French Research Universities; Universite Paris Cite; Le Reseau
   International des Instituts Pasteur (RIIP); Institut Pasteur Paris;
   Institut National de la Sante et de la Recherche Medicale (Inserm);
   Western University (University of Western Ontario); Western University
   (University of Western Ontario); City of Hope; Johns Hopkins University
RP Sfanos, KS (通讯作者)，Johns Hopkins Univ, Sch Med, Dept Pathol, 1550 Orleans St,CRB 2 Rm 143, Baltimore, MD 21287 USA.
EM ksfanos@jhmi.edu
RI Burton, Jeremy/AAR-8902-2020
OI Burton, Jeremy/0000-0002-3591-6436
FU NCI NIH HHS [P30 CA006973] Funding Source: Medline
NR 78
TC 67
Z9 69
U1 1
U2 56
PU ELSEVIER SCIENCE BV
PI AMSTERDAM
PA PO BOX 211, 1000 AE AMSTERDAM, NETHERLANDS
SN 0302-2838
EI 1873-7560
J9 EUR UROL
JI Eur. Urol.
PD APR
PY 2019
VL 75
IS 4
BP 637
EP 646
DI 10.1016/j.eururo.2018.12.043
PG 10
WC Urology & Nephrology
WE Science Citation Index Expanded (SCI-EXPANDED)
SC Urology & Nephrology
GA HO6OK
UT WOS:000461049200036
PM 30655087
OA Green Accepted
DA 2023-02-20
ER

PT J
AU Zhang, ZM
   Yang, L
   Wan, Y
   Liu, C
   Jiang, S
   Shang, EX
   Duan, JA
AF Zhang, Zhi-miao
   Yang, Lei
   Wan, Yue
   Liu, Chen
   Jiang, Shu
   Shang, Er-xin
   Duan, Jin-ao
TI Integrated gut microbiota and fecal metabolomics reveal the
   renoprotective effect of Rehmanniae Radix Preparata and Corni Fructus on
   adenine-induced CKD rats
SO JOURNAL OF CHROMATOGRAPHY B-ANALYTICAL TECHNOLOGIES IN THE BIOMEDICAL
   AND LIFE SCIENCES
LA English
DT Article
DE Rehmanniae Radix Preparata; Corni Fructus; Synergy; Chronic kidney
   disease; Gut microbiota; Fecal metabolomics
ID CHRONIC KIDNEY-DISEASE; CHRONIC-RENAL-FAILURE; BILE-ACID RECEPTORS;
   METABOLISM; MECHANISM; PHARMACOKINETICS; COMPONENTS; EXTRACTS; MODEL
AB Rehmanniae Radix Preparata (RR) and Corni Fructus (CF), well-known traditional Chinese medicines (TCMs), were generally used together in the clinical practices to treat chronic kidney disease (CKD) with synergistic effects for thousands of years, but their combination mechanism remains largely unknown so far. Recent evidences have implicated intestinal flora as potential targets for the therapy of CKD. In this study, the CKD rat model was induced by adenine. The levels of proteinuria, serum creatine (SCr), blood urea nitrogen (BUN) and creatinine clearance (Ccr) were used to assess the cooperation effect of RR and CF. Furthermore, high-throughput 16S ribosomal RNA (rRNA) gene sequencing combined with fecal metabonomics based on UPLC-Q-TOF-MS/MS were applied to explore the variations of intestinal flora and their metabolic profiles. 16S rRNA gene sequencing data indicated that CKD rats treated with RR, CF and RC showed the differences in the composition of gut microbiota. The abundance of beneficial bacteria including Ruminococcaceae UCG-014, Ruminococcus 1, Prevotellaceae_NK3B31_group, Lachnospiraceae NK4A136 group and Lachnospiraceae UCG-001 were elevated in various degrees, while the opportunistic pathogen such as Desulfovibrio was markedly decreased after the treatment. Moreover, fecal metabolite profiles revealed 15 different metabolites associated with CKD. These metabolites were mainly involved in the related metabolic pathways such as amino acid metabolism, bile acids metabolism and glycerophospholipid metabolism. The results implied that gut flora and their metabolites might play a vital role in the progress of CKD, which provided a potential target for the development of novel drugs for the therapy of CKD.
C1 [Zhang, Zhi-miao; Yang, Lei; Wan, Yue; Liu, Chen; Jiang, Shu; Shang, Er-xin; Duan, Jin-ao] Nanjing Univ Chinese Med, Jiangsu Collaborat Innovat Ctr Chinese Med Resour, 138 Xianlin Rd, Nanjing 210023, Peoples R China.
C3 Nanjing University of Chinese Medicine
RP Jiang, S; Duan, JA (通讯作者)，Nanjing Univ Chinese Med, Jiangsu Collaborat Innovat Ctr Chinese Med Resour, 138 Xianlin Rd, Nanjing 210023, Peoples R China.
EM jiangshu2020@126.com; dja@njutcm.edu.cn
FU Jiangsu Collaborative Innovation Center of Chinese Medicinal Resources
   Industrialization [ZDXM-1-10]
FX This work was financially supported by Jiangsu Collaborative Innovation
   Center of Chinese Medicinal Resources Industrialization (No. ZDXM-1-10)
   .
NR 58
TC 18
Z9 19
U1 9
U2 44
PU ELSEVIER
PI AMSTERDAM
PA RADARWEG 29, 1043 NX AMSTERDAM, NETHERLANDS
SN 1570-0232
EI 1873-376X
J9 J CHROMATOGR B
JI J. Chromatogr. B
PD JUN 1
PY 2021
VL 1174
AR 122728
DI 10.1016/j.jchromb.2021.122728
EA MAY 2021
PG 13
WC Biochemical Research Methods; Chemistry, Analytical
WE Science Citation Index Expanded (SCI-EXPANDED)
SC Biochemistry & Molecular Biology; Chemistry
GA SH8AU
UT WOS:000654355500001
PM 33975272
DA 2023-02-20
ER

PT J
AU Xie, J
   Ma, X
   Zheng, YX
   Mao, N
   Ren, SC
   Fan, JM
AF Xie, Jing
   Ma, Xin
   Zheng, Yixuan
   Mao, Nan
   Ren, Sichong
   Fan, Junming
TI Panax notoginseng saponins alleviate damage to the intestinal barrier
   and regulate levels of intestinal microbes in a rat model of chronic
   kidney disease
SO RENAL FAILURE
LA English
DT Article
DE Chronic kidney diseases; panax notoginseng saponins; intestinal flora;
   renal function; intestinal barrier
ID CISPLATIN-INDUCED NEPHROTOXICITY; GUT BACTERIAL TRANSLOCATION; ORGANIC
   OSMOLYTES; MICROINFLAMMATION; PATHWAY; INFLAMMATION; MORTALITY; THERAPY;
   INJURY
AB Objectives Chronic kidney disease (CKD) is a long-term condition characterized by poor prognosis and a high mortality rate. Panax notoginseng saponins (PNS) are the main active ingredient of the traditional Chinese herb Panaxnotoginseng(Burk.)F.H.Chen, which has been widely reported to have various pharmacological effects. Here, we examined the effect of PNS on renal function and the modulation of intestinal flora and intestinal barrier in a rat model of adenine-induced CKD. Methods Adenine was used to establish a rat model of CKD, biochemical testing, histopathologic examination, ELISA, immunohistochemical assay, western blot assay, and fecal microbiota 16s rRNA analysis was used to test the effect of PNS on CKD rats. Results Adenine induced a significant decrease in glomerular filtration rate, an increase in urinary protein excretion rate, and pathological damage to renal tissue in CKD rats. TNF-alpha, MCP-1, IL-1 beta, IL-18, TMAO, and endotoxin levels were increased in the blood of the model rats. Application of PNS countered the effects of adenine, restoring the above parameters to the level observed in healthy rats. In addition, activation of the inflammatory proteins NF-kappa B (p65) and NLRP3 and the fibrosis-associated proteins alpha-SMA and smad3 were inhibited in the kidneys of CKD rats. Furthermore, PNS promoted the expression of the tight junction proteins Occludin and ZO-1, increased SIgA levels, strengthened intestinal immunity, reduced mechanical damage to the intestine, was reduced levels of DAO and D-LA. Our data suggest PNS may delay CKD by restoring gut microbiota, and through the subsequent generation of a microbial barrier and modulation of microbiota metabolites. Conclusions In conclusion, PNS may inhibit the development of inflammation and fibrosis in the kidney tissue through regulation of intestinal microorganisms and inhibition of the activation of pro-inflammatory and pro-fibrotic proteins in the kidney.
C1 [Xie, Jing; Zheng, Yixuan] Chengdu Univ Tradit Chinese Med, Clin Med Coll, Chengdu, Peoples R China.
   [Xie, Jing; Zheng, Yixuan] Chengdu Univ Tradit Chinese Med, Dept Nephrol 1, Affiliated Hosp, Chengdu, Peoples R China.
   [Ma, Xin; Mao, Nan; Ren, Sichong; Fan, Junming] Chengdu Med Coll, Dept Nephrol, Affiliated Hosp 1, Chengdu 610500, Peoples R China.
   [Ren, Sichong; Fan, Junming] Chengdu Med Coll, Clin Med Coll, Chengdu, Peoples R China.
C3 Chengdu University of Traditional Chinese Medicine; Chengdu University
   of Traditional Chinese Medicine; Chengdu Medical College; Chengdu
   Medical College
RP Ren, SC; Fan, JM (通讯作者)，Chengdu Med Coll, Dept Nephrol, Affiliated Hosp 1, Chengdu 610500, Peoples R China.
EM sichongren@163.com; junmingfan@163.com
OI Ren, Sichong/0000-0001-7311-4314
FU National Natural Science Foundation of China [81803967]; Supported
   Project of Science and Technology Department of Sichuan Province
   [21ZDYF0348]; Sichuan Science and Technology Department Project
   [2020YJ0178]
FX This work was supported by the National Natural Science Foundation of
   China (81803967), the Supported Project of Science and Technology
   Department of Sichuan Province (21ZDYF0348) and Sichuan Science and
   Technology Department Project (No. 2020YJ0178).
NR 54
TC 0
Z9 0
U1 4
U2 4
PU TAYLOR & FRANCIS LTD
PI ABINGDON
PA 2-4 PARK SQUARE, MILTON PARK, ABINGDON OR14 4RN, OXON, ENGLAND
SN 0886-022X
EI 1525-6049
J9 RENAL FAILURE
JI Ren. Fail.
PD DEC 31
PY 2022
VL 44
IS 1
BP 1948
EP 1960
DI 10.1080/0886022X.2022.2143378
PG 13
WC Urology & Nephrology
WE Science Citation Index Expanded (SCI-EXPANDED)
SC Urology & Nephrology
GA 6B4HE
UT WOS:000881295100001
PM 36354128
OA Green Published
DA 2023-02-20
ER

PT J
AU Hanifi, G
   Kafil, HS
   Khosroshahi, HT
   Shapouri, R
   Asgharzadeh, M
AF Hanifi, Gholamreza
   Kafil, Hossein Samadi
   Khosroshahi, Hamid Tayebi
   Shapouri, Reza
   Asgharzadeh, Mohammad
TI Lactobacilli species diversity in gut microbiota of renal failure
   patients
SO JOURNAL OF KING SAUD UNIVERSITY SCIENCE
LA English
DT Article
DE Lactobacillus; Chronic kidney disease; Renal failure patient; End-stage
   kidney disease (ESKD); Fecal flora
ID P-CRESYL SULFATE; INTESTINAL MICROBIOTA; INDOXYL SULFATE;
   KIDNEY-DISEASE; INFLAMMATION; ACTIVATION; PROBIOTICS; DAMAGE
AB Lactobacillus species and other acid producing bacteria could inhibit aerobic bacteria, normalize the intestinal microbiota and decrease the uremic toxins in patients with chronic kidney disease. Therefore, the aim of this study is assessment of abundance of lactobacillus spp. in fecal flora of Endstage kidney disease (ESKD) and kidney transplanted patients. DNA of 20 fecal samples of ESKD and kidney-transplanted as patients group and 20 fecal samples of non-ESKD and -kidney-transplanted as control group, which were admitted to hospitals, were extracted. Amplified DNA by 16srRNA illumina V3 and V4 primers were sequenced by MiSeq system. Total 651 strains, 37 (5.68%) strains were identified as order Lactobacillales. The strains were classified into six family, nine genus and 37 species. The most abundance genus in both groups are Streptococcus spp. and Lactobacillus spp. and the lowest abundance genus in both groups are Pediococcus and Leuconostoc. Comparing the abundance mean of the strains revealed that there is no significant association between control group and disease group, but the abundance mean of the strains in control group increase in compared to disease group. More diversity was exhibited in lactobacillus spp. in patients with chronic kidney disease compared to control group. Some of the species of Lactobacillaceae family such as L. acidophilus was not found in both patients and control groups. In addition, more of the species of Lactobacillaceae were decreased in patients group, whereas certain species were increased in patients group compared to control group. (C) 2020 The Authors. Published by Elsevier B.V. on behalf of King Saud University.
C1 [Hanifi, Gholamreza; Shapouri, Reza] Islamic Azad Univ, Dept Microbiol, Zanjan Branch, Zanjan, Iran.
   [Kafil, Hossein Samadi] Tabriz Univ Med Sci, Drug Appl Res Ctr, Tabriz, Iran.
   [Khosroshahi, Hamid Tayebi] Tabriz Univ Med Sci, Kidney Res Ctr, Tabriz, Iran.
   [Asgharzadeh, Mohammad] Tabriz Univ Med Sci, Biotechnol Res Ctr, Tabriz, Iran.
C3 Islamic Azad University; Tabriz University of Medical Science; Tabriz
   University of Medical Science; Tabriz University of Medical Science
RP Kafil, HS (通讯作者)，Tabriz Univ Med Sci, Drug Appl Res Ctr, Tabriz, Iran.
EM kafilhs@tbzmed.ac.ir
RI Samadi Kafil, Hossein/AAX-2888-2021; khosroshahi, hamid
   tayebi/AAC-8783-2021
OI Samadi Kafil, Hossein/0000-0001-6026-8795; 
NR 33
TC 5
Z9 5
U1 1
U2 4
PU ELSEVIER
PI AMSTERDAM
PA RADARWEG 29, 1043 NX AMSTERDAM, NETHERLANDS
SN 1018-3647
EI 2213-686X
J9 J KING SAUD UNIV SCI
JI J. King Saud Univ. Sci.
PD JUN
PY 2020
VL 32
IS 4
BP 2365
EP 2369
DI 10.1016/j.jksus.2020.03.015
PG 5
WC Multidisciplinary Sciences
WE Science Citation Index Expanded (SCI-EXPANDED)
SC Science & Technology - Other Topics
GA LT7MY
UT WOS:000537252000012
OA gold
DA 2023-02-20
ER

PT J
AU Hu, XF
   Ouyang, SX
   Xie, YH
   Gong, ZC
   Du, J
AF Hu, Xiaofang
   Ouyang, Shaxi
   Xie, Yuhong
   Gong, Zhicheng
   Du, Jie
TI Characterizing the gut microbiota in patients with chronic kidney
   disease
SO POSTGRADUATE MEDICINE
LA English
DT Article
DE Chronic kidney disease; gut microbiota; fecal sample; bacterial
   diversity; 16S rDNA sequencing
ID STAGE RENAL-DISEASE; TRIMETHYLAMINE-N-OXIDE; B-CELL DIFFERENTIATION;
   METABOLISM; DYSBIOSIS; INFLAMMATION; IMPACT; FLORA; PREVALENCE;
   MECHANISMS
AB Objectives: Emerging evidence suggests that gut microbiota dysbiosis plays a critical role in chronic kidney disease (CKD). However, the relationship between altered gut microbiome profiles and disease severity remains unclear. In this study, we sought to characterize the gut microbiota in CKD patients compared to healthy controls, and to explore potential relationships between gut microbiota composition and disease severity. Methods: Fecal samples were collected from 95 patients at different stages of CKD (non-dialysis patients from stage 1 to 5) and 20 healthy controls. Bacterial DNA was extracted for 16S ribosomal DNA sequencing targeting the V3-V4 region. The diversity and relative abundance of gut microbiota were analyzed as outcome indicators. Results: Differences were observed in the microbial composition and diversity of fecal samples from CKD patients and healthy controls. Specifically, disease severity was found to alter gut microbiota composition. Compared to that in healthy controls, CKD patients showed an increased abundance of Proteobacteria and decreased Synergistetes, most notably in disease stage 5. Lower levels of butyrate-producing bacteria and higher levels of potential pathogens were also detected in CKD patients. Further, Pyramidobacter and Prevotellaceae_UCG-001 were significantly decreased in the CKD1 group compared with healthy controls. Notably, nine microbial genera, including Escherichia-Shigella, Parabacteroides, Roseburia, rectale_group, Ruminococcaceae_NK4A214_group, Prevotellaceae_UCG.001, Hungatella, Intestinimonas, and Pyramidobacter, identified using a random forest model, distinguished between patients with CKD and healthy controls with high accuracy. Functional analysis also revealed that fatty acid and inositol phosphate metabolism were enriched in the CKD group, while aminoacyl-tRNA biosynthesis, oxidative phosphorylation, phenylalanine, tyrosine, and tryptophan biosynthesis, thiamine metabolism, pantothenate, and CoA biosynthesis, as well as valine, leucine, and isoleucine biosynthesis were enriched in healthy controls. Conclusion: Gut microbiota composition and function are associated with CKD severity. And, specific gut microbes are potentially helpful for CKD early diagnosis and prognosis monitoring.
C1 [Hu, Xiaofang; Xie, Yuhong; Gong, Zhicheng; Du, Jie] Cent South Univ, Dept Pharm, Xiangya Hosp, Changsha 410008, Hunan, Peoples R China.
   [Hu, Xiaofang; Xie, Yuhong; Gong, Zhicheng; Du, Jie] Cent South Univ, Natl Clin Res Ctr Geriatr Disorders, Xiangya Hosp, Changsha, Hunan, Peoples R China.
   [Hu, Xiaofang; Xie, Yuhong; Gong, Zhicheng; Du, Jie] Xiangya Hosp, Hunan Inst Pharm Practice & Clin Res, Changsha, Hunan, Peoples R China.
   [Ouyang, Shaxi] Hunan Normal Univ, Dept Nephrol, Hunan Prov Peoples Hosp, Affiliated Hosp 1, Changsha, Hunan, Peoples R China.
C3 Central South University; Central South University; Central South
   University; Hunan Normal University
RP Gong, ZC; Du, J (通讯作者)，Cent South Univ, Dept Pharm, Xiangya Hosp, Changsha 410008, Hunan, Peoples R China.
EM gongzhicheng2013@163.com; lmldj030510823@csu.edu.cn
FU National Natural Science Foundation of China [81770739, 81703592]
FX This work is supported by the National Natural Science Foundation of
   China under Grant 81770739 and 81703592.
NR 69
TC 32
Z9 32
U1 5
U2 23
PU TAYLOR & FRANCIS LTD
PI ABINGDON
PA 2-4 PARK SQUARE, MILTON PARK, ABINGDON OR14 4RN, OXON, ENGLAND
SN 0032-5481
EI 1941-9260
J9 POSTGRAD MED
JI Postgrad. Med.
PD AUG 17
PY 2020
VL 132
IS 6
BP 495
EP 505
DI 10.1080/00325481.2020.1744335
EA APR 2020
PG 11
WC Medicine, General & Internal
WE Science Citation Index Expanded (SCI-EXPANDED)
SC General & Internal Medicine
GA OC8AM
UT WOS:000524664800001
PM 32241215
DA 2023-02-20
ER

PT J
AU Zhai, QX
   Qu, DW
   Feng, SS
   Yu, YQ
   Yu, LL
   Tian, FW
   Zhao, JX
   Zhang, H
   Chen, W
AF Zhai, Qixiao
   Qu, Dingwu
   Feng, Saisai
   Yu, Yaqi
   Yu, Leilei
   Tian, Fengwei
   Zhao, Jianxin
   Zhang, Hao
   Chen, Wei
TI Oral Supplementation of Lead-Intolerant Intestinal Microbes Protects
   Against Lead (Pb) Toxicity in Mice
SO FRONTIERS IN MICROBIOLOGY
LA English
DT Article
DE Pb toxicity; gut bacteria; intestinal barrier; oxidative stress; short
   chain fatty acids
ID FAECALIBACTERIUM-PRAUSNITZII A2-165; LACTIC-ACID BACTERIA; GUT
   MICROBIOTA; FUNCTIONAL ALTERATIONS; GENE-EXPRESSION; EXPOSURE;
   INFLAMMATION; CADMIUM; REMOVAL; ACCUMULATION
AB Oral exposure to the heavy metal lead (Pb) causes various dysfunctions in animals. However, the influence of gut bacteria on Pb absorption, bioaccumulation, and excretion is largely unknown. In this study, we use a mouse model to investigate the relationship between gut microbiota, Pb-intolerant intestinal microbes and Pb toxicity. First, mice were treated with a broad-spectrum antibiotic cocktail to deplete their gut microbiota, and were then acutely and orally exposed to Pb at 1304 mg/kg for 3 days. Compared to the control mice, antibiotic-treated mice had increased Pb concentrations in the blood and primary organs and decreased Pb fecal concentrations, suggesting that gut microbiota limited the Pb burden that developed from acute oral Pb exposure. Next, three Pb-intolerant gut microbes, Akkermansia muciniphila, Faecalibacterium prausnitzii, and Oscillibacter ruminantium, were orally administered to mice, and their effects against Pb toxicity were evaluated. F. prausnitzii treatment significantly promoted the fecal Pb excretion and reduced Pb concentrations in blood (from 152.70 +/- 25.62 mu g/dL to 92.20 +/- 24.33 mu g/dL) and primary tissues. Supplementation with O. ruminantium significantly decreased Pb concentrations in blood (from 152.70 +/- 25.62 mu g/dL to 104.60 +/- 29.85 mu g/dL) and kidney (from 7.30 +/- 1.08 mu g/g to 5.64 +/- 0.79 mu g/g). Treatment with F. prausnitzii and O. ruminantium also upregulated tight junction (TJ) protein expression and the production of short-chain fatty acids by colonic microbiota, and showed protective effects against liver and kidney toxicity. These results indicate the potential for reducing Pb toxicity by the modulation of gut microbiota.
C1 [Zhai, Qixiao; Qu, Dingwu; Feng, Saisai; Yu, Yaqi; Yu, Leilei; Tian, Fengwei; Zhao, Jianxin; Zhang, Hao; Chen, Wei] Jiangnan Univ, State Key Lab Food Sci & Technol, Wuxi, Jiangsu, Peoples R China.
   [Zhai, Qixiao; Qu, Dingwu; Feng, Saisai; Yu, Yaqi; Yu, Leilei; Tian, Fengwei; Zhao, Jianxin; Zhang, Hao; Chen, Wei] Jiangnan Univ, Sch Food Sci & Technol, Wuxi, Jiangsu, Peoples R China.
   [Zhai, Qixiao; Chen, Wei] Wuxi Translat Med Res Ctr, Wuxi, Jiangsu, Peoples R China.
   [Zhai, Qixiao; Chen, Wei] Jiangsu Translat Med Res Inst, Wuxi, Jiangsu, Peoples R China.
   [Zhai, Qixiao] Jiangnan Univ, Int Joint Res Lab Probiot, Wuxi, Jiangsu, Peoples R China.
   [Zhang, Hao] Natl Engn Res Ctr Funct Food, Wuxi, Jiangsu, Peoples R China.
   [Zhang, Hao] Jiangnan Univ, Yangzhou Inst Food Biotechnol, Yangzhou, Jiangsu, Peoples R China.
   [Chen, Wei] Beijing Technol & Business Univ, Beijing Innovat Ctr Food Nutr & Human Hlth, Beijing, Peoples R China.
C3 Jiangnan University; Jiangnan University; Jiangnan University; Jiangnan
   University; Beijing Technology & Business University
RP Chen, W (通讯作者)，Jiangnan Univ, State Key Lab Food Sci & Technol, Wuxi, Jiangsu, Peoples R China.; Chen, W (通讯作者)，Jiangnan Univ, Sch Food Sci & Technol, Wuxi, Jiangsu, Peoples R China.; Chen, W (通讯作者)，Wuxi Translat Med Res Ctr, Wuxi, Jiangsu, Peoples R China.; Chen, W (通讯作者)，Jiangsu Translat Med Res Inst, Wuxi, Jiangsu, Peoples R China.; Chen, W (通讯作者)，Beijing Technol & Business Univ, Beijing Innovat Ctr Food Nutr & Human Hlth, Beijing, Peoples R China.
EM chenwei66@jiangnan.edu.cn
RI Zhang, Hao/HHM-1940-2022; Chen, Wei/GZK-7348-2022; Feng,
   Saisai/GPK-6687-2022
OI Qu, Dingwu/0000-0003-1547-7744
FU National Natural Science Foundation of China Program [31530056,
   31820103010, 31871773]; National Key Research and Development Project
   [2018YFC1604206]; Projects of Innovation and Development Pillar Program
   for Key Industries in Southern Xinjiang of Xinjiang Production and
   Construction Corps [2018DB002]; National First-Class Discipline Program
   of Food Science and Technology [JUFSTR20180102]; BBSRC Newton Fund Joint
   Centre Award; Collaborative Innovation Center of Food Safety and Quality
   Control in Jiangsu Province
FX This work was supported by the National Natural Science Foundation of
   China Program [Nos. 31530056, 31820103010, and 31871773]; National Key
   Research and Development Project [No. 2018YFC1604206]; Projects of
   Innovation and Development Pillar Program for Key Industries in Southern
   Xinjiang of Xinjiang Production and Construction Corps [2018DB002];
   National First-Class Discipline Program of Food Science and Technology
   [JUFSTR20180102]; the BBSRC Newton Fund Joint Centre Award; and
   Collaborative Innovation Center of Food Safety and Quality Control in
   Jiangsu Province.
NR 61
TC 28
Z9 29
U1 10
U2 41
PU FRONTIERS MEDIA SA
PI LAUSANNE
PA AVENUE DU TRIBUNAL FEDERAL 34, LAUSANNE, CH-1015, SWITZERLAND
SN 1664-302X
J9 FRONT MICROBIOL
JI Front. Microbiol.
PD JAN 22
PY 2020
VL 10
AR 3161
DI 10.3389/fmicb.2019.03161
PG 13
WC Microbiology
WE Science Citation Index Expanded (SCI-EXPANDED)
SC Microbiology
GA KI6LF
UT WOS:000511460300001
PM 32038590
OA Green Published, gold
DA 2023-02-20
ER

PT J
AU Whiteside, SA
   Razvi, H
   Dave, S
   Reid, G
   Burton, JP
AF Whiteside, Samantha A.
   Razvi, Hassan
   Dave, Sumit
   Reid, Gregor
   Burton, Jeremy P.
TI The microbiome of the urinary tract-a role beyond infection
SO NATURE REVIEWS UROLOGY
LA English
DT Review
ID BACILLUS-CALMETTE-GUERIN; BACTERIUM OXALOBACTER-FORMIGENES;
   POLYMERASE-CHAIN-REACTION; BLADDER-CANCER CELLS; LACTIC-ACID BACTERIA;
   LACTOBACILLUS-CASEI; GUT MICROBIOTA; INTESTINAL MICROBIOTA;
   MYCOBACTERIUM-BOVIS; OXALATE EXCRETION
AB Urologists rarely need to consider bacteria beyond their role in infectious disease. However, emerging evidence shows that the microorganisms inhabiting many sites of the body, including the urinary tract-which has long been assumed sterile in healthy individuals-might have a role in maintaining urinary health. Studies of the urinary microbiota have identified remarkable differences between healthy populations and those with urologic diseases. Microorganisms at sites distal to the kidney, bladder and urethra are likely to have a profound effect on urologic health, both positive and negative, owing to their metabolic output and other contributions. Connections between the gut microbiota and renal stone formation have already been discovered. In addition, bacteria are also used in the prevention of bladder cancer recurrence. In the future, urologists will need to consider possible influences of the microbiome in diagnosis and treatment of certain urological conditions. New insights might provide an opportunity to predict the risk of developing certain urological diseases and could enable the development of innovative therapeutic strategies.
C1 [Whiteside, Samantha A.] Univ Western Ontario, Dept Microbiol & Immunol, London, ON N6A 3K7, Canada.
   [Razvi, Hassan; Dave, Sumit; Burton, Jeremy P.] Univ Western Ontario, Dept Surg, Div Urol, London, ON N6A 3K7, Canada.
   [Reid, Gregor] Lawson Hlth Res Inst, Canadian Ctr Human Microbiome & Probiot Res, London, ON N6A 4V2, Canada.
C3 Western University (University of Western Ontario); Western University
   (University of Western Ontario); Western University (University of
   Western Ontario)
RP Burton, JP (通讯作者)，Univ Western Ontario, Dept Surg, Div Urol, 1151 Richmond St, London, ON N6A 3K7, Canada.
EM jeremy.burton@lawsonresearch.com
RI Reid, Gregor/ABE-8327-2020; Burton, Jeremy/AAR-8902-2020
OI Reid, Gregor/0000-0001-9658-5696; Burton, Jeremy/0000-0002-3591-6436
FU W. Garfield Weston Foundation
FX The authors' research work was supported by The W. Garfield Weston
   Foundation.
NR 131
TC 315
Z9 330
U1 18
U2 185
PU NATURE PUBLISHING GROUP
PI NEW YORK
PA 75 VARICK ST, 9TH FLR, NEW YORK, NY 10013-1917 USA
SN 1759-4812
EI 1759-4820
J9 NAT REV UROL
JI Nat. Rev. Urol.
PD FEB
PY 2015
VL 12
IS 2
BP 81
EP 90
DI 10.1038/nrurol.2014.361
PG 10
WC Urology & Nephrology
WE Science Citation Index Expanded (SCI-EXPANDED)
SC Urology & Nephrology
GA CB4SV
UT WOS:000349619300007
PM 25600098
HC Y
HP N
DA 2023-02-20
ER

PT J
AU Guldris, SC
   Parra, EG
   Amenos, AC
AF Cigarran Guldris, Secundino
   Gonzalez Parra, Emilio
   Cases Amenos, Aleix
TI Gut microbiota in chronic kidney disease
SO NEFROLOGIA
LA Spanish
DT Review
DE Chronic kidney disease; Gut microbiota; Dysbiosis; Uraemic toxins;
   Inflammation
ID P-CRESYL SULFATE; TRIMETHYLAMINE-N-OXIDE; BOUND UREMIC TOXINS; CHARCOAL
   ADSORBENT AST-120; INDOXYL SULFATE; INTESTINAL MICROBIOTA; SEAMLESS
   CAPSULE; BACTERIAL TRANSLOCATION; CARDIOVASCULAR-DISEASE; SYSTEMIC
   INFLAMMATION
AB The intestinal microflora maintains a symbiotic relationship with the host under normal conditions, but its imbalance has recently been associated with several diseases. In chronic kidney disease (CKD), dysbiotic intestinal microflora has been reported with an increase in pathogenic flora compared to symbiotic flora. An enhanced permeability of the intestinal barrier, allowing the passage of endotoxins and other bacterial products to the blood, has also been shown in CKD. By fermenting undigested products that reach the colon, the intestinal microflora produce indoles, phenols and amines, among others, that are absorbed by the host, accumulate in CKD and have harmful effects on the body. These gut-derived uraemic toxins and the increased permeability of the intestinal barrier in CKD have been associated with increased inflammation and oxidative stress and have been involved in various CKD-related complications, including cardiovascular disease, anaemia, mineral metabolism disorders or the progression of CKD. The use of prebiotics, probiotics or synbiotics, among other approaches, could improve the dysbiosis and/or the increased permeability of the intestinal barrier in CKD.
   This article describes the situation of the intestinal microflora in CKD, the alteration of the intestinal barrier and its clinical consequences, the harmful effects of intestinal flora derived uraemic toxins, and possible therapeutic options to improve this dysbiosis and reduce CKD-related complications. (C) 2016 Sociedad Espanola de Nefrologia. Published by Elsevier Espana, S.L.U.
C1 [Cigarran Guldris, Secundino] Hosp Costa, Secc Nefrologia, Lugo, Spain.
   [Gonzalez Parra, Emilio] Univ Autonoma Madrid, Fdn Jimenez Diaz, Serv Nefrol, Madrid, Spain.
   [Cases Amenos, Aleix] Univ Barcelona, Hosp Clin, Serv Nefrol, Barcelona, Spain.
C3 Autonomous University of Madrid; University of Barcelona; Hospital
   Clinic de Barcelona
RP Guldris, SC (通讯作者)，Hosp Costa, Secc Nefrologia, Lugo, Spain.
EM secundino.cigarran.guldris@sergas.es
RI Cases, Aleix/N-4736-2018
OI Cases, Aleix/0000-0002-6962-8184; Cigarran Guldris,
   Secundino/0000-0001-5624-2605
NR 112
TC 71
Z9 77
U1 6
U2 30
PU SOC ESPANOLA NEFROLOGIA DR RAFAEL MATESANZ
PI MADRID
PA HOSPITAL RAMON Y CAJAL CTR DE COLMENAR, KM 9,100, 28034 MADRID, SPAIN
SN 0211-6995
EI 1989-2284
J9 NEFROLOGIA
JI Nefrologia
PD JAN-FEB
PY 2017
VL 37
IS 1
BP 9
EP 19
DI 10.1016/j.nefro.2016.05.008
PG 11
WC Urology & Nephrology
WE Science Citation Index Expanded (SCI-EXPANDED)
SC Urology & Nephrology
GA EM7MX
UT WOS:000395497000003
PM 27553986
OA Green Published, gold
DA 2023-02-20
ER

PT J
AU Swarte, JC
   Douwes, RM
   Hu, SX
   Vila, AV
   Eisenga, MF
   van Londen, M
   Gomes, AW
   Weersma, RK
   Harmsen, HJM
   Bakker, SJL
AF Swarte, J. Casper
   Douwes, Rianne M.
   Hu, Shixian
   Vila, Arnau Vich
   Eisenga, Michele F.
   van Londen, Marco
   Gomes-Neto, Antonio W.
   Weersma, Rinse K.
   Harmsen, Hermie J. M.
   Bakker, Stephan J. L.
TI Characteristics and Dysbiosis of the Gut Microbiome in Renal Transplant
   Recipients
SO JOURNAL OF CLINICAL MEDICINE
LA English
DT Article
DE gut microbiome; renal transplant recipient; diarrhea; immunosuppressive
   medication; gut microbiota; kidney transplantation; 16S rRNA sequencing;
   butyrate-producing bacteria; Proteobacteria
ID KIDNEY-TRANSPLANTATION; DIVERSITY; SIGNATURE; MORTALITY; BUTYRATE; RISK
AB Renal transplantation is life-changing in many aspects. This includes changes to the gut microbiome likely due to exposure to immunosuppressive drugs and antibiotics. As a consequence, renal transplant recipients (RTRs) might suffer from intestinal dysbiosis. We aimed to investigate the gut microbiome of RTRs and compare it with healthy controls and to identify determinants of the gut microbiome of RTRs. Therefore, RTRs and healthy controls participating in the TransplantLines Biobank and Cohort Study (NCT03272841) were included. We analyzed the gut microbiome using 16S rRNA sequencing and compared the composition of the gut microbiome of RTRs to healthy controls using multivariate association with linear models (MaAsLin). Fecal samples of 139 RTRs (50% male, mean age: 58.3 +/- 12.8 years) and 105 healthy controls (57% male, mean age: 59.2 +/- 10.6 years) were collected. Median time after transplantation of RTRs was 6.0 (1.5-12.5)years. The microbiome composition of RTRs was significantly different from that of healthy controls, and RTRs had a lower diversity of the gut microbiome (p < 0.01). Proton-pump inhibitors, mycophenolate mofetil, and estimated glomerular filtration rate (eGFR) are significant determinants of the gut microbiome of RTRs (p < 0.05). Use of mycophenolate mofetil correlated to a lower diversity (p < 0.01). Moreover, significant alterations were found in multiple bacterial taxa between RTRs and healthy controls. The gut microbiome of RTRs contained more Proteobacteria and less Actinobacteria, and there was a loss of butyrate-producing bacteria in the gut microbiome of RTRs. By comparing the gut microbiome of RTRs to healthy controls we have shown that RTRs suffer from dysbiosis, a disruption in the balance of the gut microbiome.
C1 [Swarte, J. Casper; Douwes, Rianne M.; Eisenga, Michele F.; van Londen, Marco; Gomes-Neto, Antonio W.; Bakker, Stephan J. L.] Univ Groningen, Univ Med Ctr Groningen, Div Nephrol, Dept Internal Med, NL-9700 RB Groningen, Netherlands.
   [Swarte, J. Casper; Hu, Shixian; Vila, Arnau Vich; Weersma, Rinse K.] Univ Groningen, Univ Med Ctr Groningen, Dept Gastroenterol & Hepatol, NL-9700 RB Groningen, Netherlands.
   [Hu, Shixian; Vila, Arnau Vich] Univ Groningen, Univ Med Ctr Groningen, Dept Genet, NL-9700 RB Groningen, Netherlands.
   [Harmsen, Hermie J. M.] Univ Groningen, Univ Med Ctr Groningen, Dept Med Microbiol, NL-9700 RB Groningen, Netherlands.
C3 University of Groningen; University of Groningen; University of
   Groningen; University of Groningen
RP Swarte, JC (通讯作者)，Univ Groningen, Univ Med Ctr Groningen, Div Nephrol, Dept Internal Med, NL-9700 RB Groningen, Netherlands.; Swarte, JC (通讯作者)，Univ Groningen, Univ Med Ctr Groningen, Dept Gastroenterol & Hepatol, NL-9700 RB Groningen, Netherlands.
EM j.c.swarte@umcg.nl; r.m.douwes@umcg.nl; s.hu01@umcg.nl;
   a.vich.vila@umcg.nl; m.f.eisenga@umcg.nl; m.van.londen@umcg.nl;
   a.w.gomes.neto@umcg.nl; r.k.weersma@umcg.nl; h.j.m.harmsen@umcg.nl;
   s.j.l.bakker@umcg.nl
RI Hu, Shixian/CAG-6530-2022; Weersma, Rinse/ABE-3807-2021; Bakker,
   Stephan/J-4023-2015
OI Douwes, Rianne/0000-0002-2517-5769; Bakker, Stephan/0000-0003-3356-6791;
   Swarte, Cas/0000-0002-3709-9193
FU NWO/TTW; DSM, Animal Nutrition and Health, The Netherlands [14939]
FX R.M. Douwes is supported by NWO/TTW in a partnership program with DSM,
   Animal Nutrition and Health, The Netherlands; grant number: 14939.
NR 40
TC 33
Z9 35
U1 0
U2 5
PU MDPI
PI BASEL
PA ST ALBAN-ANLAGE 66, CH-4052 BASEL, SWITZERLAND
EI 2077-0383
J9 J CLIN MED
JI J. Clin. Med.
PD FEB
PY 2020
VL 9
IS 2
AR 386
DI 10.3390/jcm9020386
PG 12
WC Medicine, General & Internal
WE Science Citation Index Expanded (SCI-EXPANDED)
SC General & Internal Medicine
GA KT2DG
UT WOS:000518823000098
PM 32024079
OA Green Published, gold
DA 2023-02-20
ER

PT J
AU Tian, L
   Liu, Y
   Xu, XF
   Jiao, PR
   Hu, GF
   Cui, YQ
   Chen, JX
   Ma, YC
   Jin, X
   Wang, KJ
   Sun, Q
AF Tian, Lei
   Liu, Yu
   Xu, Xiaofang
   Jiao, Pengrui
   Hu, Gaofei
   Cui, Yaqian
   Chen, Jixiang
   Ma, Yucheng
   Jin, Xi
   Wang, Kunjie
   Sun, Qun
TI Lactiplantibacillus plantarum J-15 reduced calcium oxalate kidney stones
   by regulating intestinal microbiota, metabolism, and inflammation in
   rats
SO FASEB JOURNAL
LA English
DT Article
DE gut microbiota; inflammation; intestinal barrier; kidney stones;
   Lactiplantibacillus plantarum; metabolites
ID TIGHT JUNCTION DISRUPTION; TUBULAR EPITHELIAL-CELLS; GUT MICROBIOTA;
   PREVENTION; PROBIOTICS; DEPOSITION; BACTERIA; ACIDS
AB The prevention role of Lactiplantibacillus plantarum against the formation of kidney stones has been increasingly recognized; its mechanism, however, has mainly been focused on inhibiting the inflammation in the colon in the gastrointestinal (GI) system, and the intestinal metabolites from microflora have not been revealed fully with regarding to the stone formation. In this study, we investigated the effect of L. plantarum J-15 on kidney stone formation in renal calcium oxalate (CaOx) rats induced by ethylene glycol and monitored the changes of intestinal microflora and their metabolites detected by 16S rRNA sequencing and widely targeted analysis, followed by the evaluation of the intestinal barrier function and inflammation levels in the colon, blood and kidney. The results showed that L. plantarum J-15 effectively reduced renal crystallization and urinary oxalic acid. Ten microbial genera, including anti-inflammatory and SCFAs-related Faecalibaculum, were enriched in the J-15 treatment group. There are 136 metabolites from 11 categories significantly different in the J-15 supplementation group compared with CaOx model rats, most of which were enriched in the amino acid metabolic and secondary bile acid pathways. The expression of intestinal tight junction protein Occludin and the concentration of pro-inflammatory cytokines and prostaglandin were decreased in the intestine, which further reduced the translocated lipopolysaccharide and inflammation levels in the blood upon J-15 treatment. Thus, the inflammation and injury in the kidney might be alleviated by downregulating TLR4/NF-kappa B/COX-2 signaling pathway. It suggested that L. plantarum J-15 might reduce kidney stone formation by restoring intestinal microflora and metabolic disorder, protecting intestinal barrier function, and alleviating inflammation. This finding provides new insights into the therapies for renal stones.
C1 [Tian, Lei; Xu, Xiaofang; Jiao, Pengrui; Hu, Gaofei; Cui, Yaqian; Sun, Qun] Sichuan Univ, Coll Life Sci, Key Lab Bioresource & Ecoenvironm, Minist Educ, 24 South Sect 1,Yihuan Rd, Chengdu 610065, Sichuan, Peoples R China.
   [Liu, Yu; Chen, Jixiang; Ma, Yucheng; Jin, Xi; Wang, Kunjie] Sichuan Univ, West China Hosp, Inst Urol, Dept Urol,Lab Reconstruct Urol, 37 Guoxue Alley, Chengdu 610041, Peoples R China.
C3 Sichuan University; Sichuan University
RP Sun, Q (通讯作者)，Sichuan Univ, Coll Life Sci, Key Lab Bioresource & Ecoenvironm, Minist Educ, 24 South Sect 1,Yihuan Rd, Chengdu 610065, Sichuan, Peoples R China.; Wang, KJ (通讯作者)，Sichuan Univ, West China Hosp, Inst Urol, Dept Urol,Lab Reconstruct Urol, 37 Guoxue Alley, Chengdu 610041, Peoples R China.
EM wangkj@scu.edu.cn; qunsun@scu.edu.cn
FU Sichuan Science and Technology Program [2021ZHFP0045, 2021YFN0092];
   International Research and Development Program of Sichuan [2019YFH0113,
   2021YFH0060, 2021YFH0072]; Sichuan-Guangdong Cross-Regional Innovation
   Cooperation Programme [22QYCX0027]
FX This work was supported by Sichuan Science and Technology Program
   (2021ZHFP0045, 2021YFN0092), International Research and Development
   Program of Sichuan (2019YFH0113, 2021YFH0060, 2021YFH0072),
   Sichuan-Guangdong Cross-Regional Innovation Cooperation Programme
   (22QYCX0027).
NR 62
TC 1
Z9 1
U1 3
U2 7
PU WILEY
PI HOBOKEN
PA 111 RIVER ST, HOBOKEN 07030-5774, NJ USA
SN 0892-6638
EI 1530-6860
J9 FASEB J
JI Faseb J.
PD JUN
PY 2022
VL 36
IS 6
AR e22340
DI 10.1096/fj.202101972RR
PG 17
WC Biochemistry & Molecular Biology; Biology; Cell Biology
WE Science Citation Index Expanded (SCI-EXPANDED)
SC Biochemistry & Molecular Biology; Life Sciences & Biomedicine - Other
   Topics; Cell Biology
GA 1A5MT
UT WOS:000791801300001
PM 35524736
DA 2023-02-20
ER

PT J
AU Tong, L
   Feng, QS
   Lu, Q
   Zhang, J
   Xiong, ZL
AF Tong, Lin
   Feng, Qisheng
   Lu, Qing
   Zhang, Jing
   Xiong, Zhili
TI Combined H-1 NMR fecal metabolomics and 16S rRNA gene sequencing to
   reveal the protective effects of Gushudan on
   kidney-yang-deficiency-syndrome rats via gut-kidney axis
SO JOURNAL OF PHARMACEUTICAL AND BIOMEDICAL ANALYSIS
LA English
DT Article
DE Kidney-yang-deficiency-syndrome; Gushudan; Gut microbiota; Metabolomics;
   16S rRNA gene sequencing
ID TRIMETHYLAMINE N-OXIDE; MICROBIOME; HEART
[truncated: 14,684,644 more chars]
